# Supplementary material for: Comparison of chloroplast genomes and phylogenetic analysis of four species in Quercus section Cyclobalanopsis
Source: Sci Rep. 2023 Oct 31;13:18731. doi: 10.1038/s41598-023-45421-8 (PMC10618267; doi:10.1038/s41598-023-45421-8)
Supplement: Supplementary file 1 — Supplementary Table S1. [file 41598_2023_45421_MOESM1_ESM.xlsx]

## Sheet: Sheet1
Supplementary TableS1. Gene list in the CPGs of 4 Quercus sect. Cyclobalanopsis species
Category	Gene Group	Gene name	Number
Photosynthesis	photosystem I	psaA, psaB, psaC, psaI, psaJ	5
	photosystem II	psbA, psbB, psbC, psbD, psbE, psbF, psbH, psbI, psbJ, psbK, psbL, psbM, psbN, psbT, psbZ	15
	NADH dehydrogenase	ndhA*, ndhB*(2), ndhC, ndhD, ndhE, ndhF, ndhG, ndhH, ndhI, ndhJ, ndhK	12
	cytochrome b/f complex	petA, petB*, petD*, petG, petL, petN	6
	ATP synthase	atpA, atpB, atpE, atpF*, atpH, atpI	6
	Rubisco of Large subunit	rbcL	1
Self-replication	Ribosomal Proteins (LSU)	rpl14, rpl16*, rpl2*(2), rpl20, rpl22, rpl23(2), rpl32, rpl33, rpl36	11
	Ribosomal Proteins (SSU)	rps11, rps12**(2), rps14, rps15, rps16*, rps18, rps19, rps2, rps3, rps4, rps7(2), rps8	14
	RNA polymerase	rpoA, rpoB, rpoC1*, rpoC2	4
	Ribosomal RNAs	rrn4.5S(2), rrn5S(2), rrn16S(2), rrn23S(2)	8
	Transfer RNAs	37tRNAs, 7 in the IRs (2)	37
Other genes	-	matK, clpP**, cemA, accD, ccsA, infA,	12
		ycf1(2), ycf2(2), ycf3**, ycf4
