# Supplementary material for: Comparison of chloroplast genomes and phylogenetic analysis of four species in Quercus section Cyclobalanopsis
Source: Sci Rep. 2023 Oct 31;13:18731. doi: 10.1038/s41598-023-45421-8 (PMC10618267; doi:10.1038/s41598-023-45421-8)
Supplement: Supplementary file 2 — Supplementary Table S2. [file 41598_2023_45421_MOESM2_ESM.xlsx]

## Sheet: Sheet1
Supplementary Table S2 Codon usage and relative synonymous codon usage (RSCU) values of protain-coding genes of the 16 Fagaceae. CPGs
amino acid	Codon	Q. austrocochinchinensis		Q. kerrii		Q. helferiana		Q. rex		Q. variabilis		Q. phillyraeoides		Q. sichourensis		Q. engleriana		Q.delavayi		Quercus gilva		Quercus chungii		Quercus. rubra		Quercus. aliena		Q. dentata		Q. ningangensis		Fagus longipetiolata		Fagus hayatae
		Count	RSCU	Count	RSCU	Count	RSCU	Count	RSCU	Count	RSCU	Count	RSCU	Count	RSCU	Count	RSCU	Count	RSCU	Count	RSCU	Count	RSCU	Count	RSCU	Count	RSCU	Count	RSCU	Count	RSCU	Count	RSCU	Count	RSCU
Phe	UUU	795	1.33	795	1.33	796	1.33	798	1.33	795	1.33	795	1.33	795	1.33	794	1.33	798	1.33	796	1.33	804	1.33	796	1.32	790	1.32	789	1.32	788	1.33	710	1.31	796	1.33
	UUC	403	0.67	403	0.67	403	0.67	403	0.67	397	0.67	400	0.67	403	0.67	398	0.67	404	0.67	403	0.67	403	0.67	406	0.68	406	0.68	405	0.68	397	0.67	372	0.69	405	0.67
Leu	UUA	752	1.99	752	1.99	750	1.99	750	1.99	752	2	752	2	752	1.99	752	2	752	1.99	752	1.99	751	1.99	747	1.99	745	1.98	744	1.98	745	1.99	661	1.94	720	1.93
	UUG	454	1.2	454	1.2	453	1.2	453	1.2	454	1.21	452	1.2	454	1.2	453	1.2	457	1.21	453	1.2	453	1.2	463	1.23	457	1.22	457	1.22	449	1.2	412	1.21	445	1.19
	CUU	459	1.21	459	1.21	459	1.21	459	1.22	455	1.21	458	1.22	459	1.21	457	1.21	458	1.21	459	1.21	458	1.21	456	1.21	456	1.21	456	1.21	458	1.22	435	1.28	471	1.26
	CUC	148	0.39	148	0.39	148	0.39	148	0.39	149	0.4	146	0.39	148	0.39	147	0.39	149	0.39	148	0.39	148	0.39	148	0.39	146	0.39	146	0.39	146	0.39	129	0.38	145	0.39
	CUA	302	0.8	302	0.8	303	0.8	302	0.8	297	0.79	297	0.79	302	0.8	298	0.79	300	0.79	302	0.8	302	0.8	294	0.78	298	0.79	299	0.8	300	0.8	272	0.8	305	0.82
	CUG	153	0.4	153	0.4	154	0.41	153	0.41	148	0.39	151	0.4	153	0.4	151	0.4	153	0.4	153	0.4	154	0.41	149	0.4	154	0.41	154	0.41	152	0.41	135	0.4	149	0.4
Ile	AUU	916	1.46	916	1.46	915	1.46	914	1.46	922	1.47	923	1.47	917	1.46	919	1.47	923	1.46	916	1.46	919	1.46	922	1.47	909	1.46	910	1.46	914	1.46	833	1.47	908	1.46
	AUC	364	0.58	364	0.58	364	0.58	364	0.58	359	0.57	358	0.57	364	0.58	358	0.57	363	0.58	364	0.58	361	0.57	361	0.58	363	0.58	362	0.58	364	0.58	318	0.56	349	0.56
	AUA	602	0.96	603	0.96	603	0.96	604	0.96	604	0.96	603	0.96	603	0.96	600	0.96	606	0.96	602	0.96	609	0.97	599	0.95	598	0.96	598	0.96	600	0.96	548	0.97	613	0.98
Met	AUG	485	1	485	1	486	1	486	1	480	1	480	1	483	1	481	1	486	1	484	1	483	1	491	1	487	1	487	1	482	1	438	1	480	1
Val	GUU	425	1.44	425	1.44	425	1.44	426	1.44	419	1.43	420	1.44	425	1.44	419	1.43	425	1.44	425	1.44	425	1.44	421	1.43	421	1.43	420	1.43	423	1.44	398	1.44	422	1.43
	GUC	135	0.46	135	0.46	135	0.46	134	0.45	137	0.47	136	0.47	136	0.46	138	0.47	136	0.46	136	0.46	137	0.46	139	0.47	136	0.46	136	0.46	135	0.46	125	0.45	136	0.46
	GUA	453	1.54	454	1.54	454	1.54	454	1.54	448	1.53	447	1.53	452	1.53	447	1.53	455	1.54	453	1.54	455	1.54	449	1.53	451	1.54	451	1.54	451	1.54	432	1.57	465	1.58
	GUG	166	0.56	166	0.56	166	0.56	166	0.56	168	0.57	165	0.57	167	0.57	167	0.57	166	0.56	166	0.56	165	0.56	165	0.56	166	0.57	166	0.57	166	0.57	149	0.54	155	0.53
Ser	UCU	426	1.63	427	1.64	427	1.64	427	1.64	429	1.67	432	1.67	426	1.64	428	1.66	426	1.64	427	1.64	430	1.65	425	1.64	430	1.66	430	1.66	423	1.63	419	1.75	449	1.73
	UCC	271	1.04	269	1.03	270	1.04	272	1.04	264	1.03	263	1.02	269	1.04	265	1.03	271	1.04	270	1.04	271	1.04	265	1.02	265	1.02	265	1.02	268	1.03	238	0.99	253	0.97
	UCA	300	1.15	301	1.16	300	1.15	299	1.15	295	1.15	301	1.16	299	1.15	296	1.15	301	1.16	299	1.15	298	1.15	304	1.17	300	1.16	300	1.16	298	1.15	267	1.11	303	1.17
	UCG	147	0.56	147	0.56	147	0.56	147	0.56	144	0.56	143	0.55	147	0.57	145	0.56	146	0.56	147	0.57	147	0.57	141	0.54	143	0.55	144	0.56	147	0.57	135	0.56	149	0.57
	AGU	319	1.22	319	1.22	319	1.22	320	1.23	294	1.24	314	1.22	319	1.23	313	1.22	319	1.23	319	1.23	317	1.22	320	1.24	317	1.22	317	1.22	318	1.23	290	1.21	311	1.2
	AGC	101	0.39	100	0.38	100	0.38	100	0.38	94	0.39	97	0.38	99	0.38	98	0.38	99	0.38	99	0.38	98	0.38	99	0.38	98	0.38	98	0.38	100	0.39	88	0.37	95	0.37
Pro	CCU	334	1.49	336	1.5	335	1.5	336	1.5	331	1.48	331	1.48	336	1.5	330	1.48	336	1.5	334	1.49	336	1.5	332	1.49	331	1.48	331	1.48	332	1.49	322	1.55	343	1.54
	CCC	187	0.84	185	0.83	185	0.83	185	0.83	186	0.83	184	0.82	186	0.83	187	0.84	185	0.82	187	0.83	185	0.83	188	0.84	187	0.84	186	0.83	186	0.83	155	0.75	168	0.76
	CCA	245	1.09	245	1.09	245	1.1	245	1.09	251	1.12	251	1.12	246	1.1	251	1.12	247	1.1	246	1.1	246	1.1	247	1.11	249	1.12	250	1.12	246	1.1	226	1.09	242	1.09
	CCG	129	0.58	129	0.58	129	0.58	129	0.58	126	0.56	127	0.57	129	0.58	126	0.56	129	0.58	129	0.58	129	0.58	124	0.56	126	0.56	126	0.56	130	0.58	127	0.61	137	0.62
Thr	ACU	430	1.61	430	1.61	430	1.61	430	1.61	432	1.62	431	1.61	430	1.61	432	1.62	430	1.61	430	1.61	430	1.61	425	1.61	430	1.61	431	1.62	426	1.61	389	1.6	423	1.6
	ACC	195	0.73	195	0.73	195	0.73	195	0.73	195	0.73	196	0.73	195	0.73	196	0.73	196	0.73	195	0.73	196	0.73	191	0.72	196	0.74	195	0.73	192	0.73	188	0.77	201	0.76
	ACA	323	1.21	322	1.21	322	1.21	323	1.21	320	1.2	319	1.19	322	1.21	320	1.2	322	1.2	323	1.21	323	1.21	321	1.22	319	1.2	318	1.19	319	1.21	284	1.17	315	1.19
	ACG	119	0.45	119	0.45	119	0.45	119	0.45	122	0.46	124	0.46	119	0.45	120	0.45	121	0.45	119	0.45	118	0.44	119	0.45	121	0.45	121	0.45	120	0.45	110	0.45	118	0.45
Ala	GCU	528	1.77	528	1.77	528	1.77	528	1.77	527	1.78	526	1.78	527	1.77	525	1.78	529	1.78	528	1.77	530	1.78	528	1.78	527	1.79	527	1.79	524	1.77	507	1.79	520	1.79
	GCC	187	0.63	187	0.63	188	0.63	187	0.63	188	0.64	187	0.63	187	0.63	188	0.64	186	0.62	187	0.63	187	0.63	186	0.63	186	0.63	187	0.63	186	0.63	181	0.64	185	0.64
	GCA	330	1.11	329	1.1	329	1.1	328	1.1	327	1.11	323	1.1	330	1.11	325	1.1	328	1.1	330	1.11	329	1.1	328	1.11	326	1.11	326	1.11	327	1.11	311	1.1	318	1.09
	GCG	148	0.5	148	0.5	148	0.5	148	0.5	139	0.47	143	0.49	148	0.5	141	0.48	149	0.5	148	0.5	148	0.5	144	0.49	139	0.47	139	0.47	144	0.49	135	0.48	139	0.48
Tyr	UAU	648	1.58	648	1.58	650	1.58	648	1.58	643	1.58	647	1.58	651	1.58	645	1.58	650	1.58	649	1.58	653	1.58	653	1.59	644	1.59	645	1.59	649	1.58	583	1.6	648	1.6
	UAC	173	0.42	173	0.42	173	0.42	173	0.42	171	0.42	172	0.42	173	0.42	171	0.42	173	0.42	173	0.42	174	0.42	168	0.41	166	0.41	166	0.41	174	0.42	146	0.4	164	0.4
His	CAU	392	1.54	393	1.54	391	1.54	393	1.54	393	1.54	392	1.54	392	1.54	392	1.54	394	1.55	392	1.54	391	1.54	392	1.54	393	1.54	394	1.55	391	1.55	361	1.51	388	1.52
	CAC	116	0.46	116	0.46	116	0.46	116	0.46	116	0.46	117	0.46	116	0.46	117	0.46	116	0.45	116	0.46	116	0.46	117	0.46	116	0.46	116	0.45	114	0.45	118	0.49	124	0.48
Gln	CAA	601	1.55	602	1.56	600	1.55	601	1.55	598	1.55	604	1.56	601	1.55	599	1.55	600	1.55	600	1.55	603	1.55	597	1.55	601	1.55	601	1.55	596	1.55	546	1.54	597	1.55
	CAG	172	0.45	171	0.44	173	0.45	172	0.45	172	0.45	171	0.44	172	0.45	173	0.45	172	0.45	172	0.45	173	0.45	171	0.45	172	0.45	172	0.45	172	0.45	162	0.46	172	0.45
Asn	AAU	804	1.55	804	1.55	804	1.55	804	1.55	797	1.55	802	1.56	803	1.55	796	1.55	806	1.55	801	1.55	803	1.54	804	1.55	794	1.55	795	1.55	802	1.55	686	1.53	790	1.53
	AAC	233	0.45	233	0.45	234	0.45	235	0.45	229	0.45	229	0.44	233	0.45	231	0.45	235	0.45	235	0.45	237	0.46	233	0.45	231	0.45	232	0.45	232	0.45	210	0.47	246	0.47
Lys	AAA	845	1.51	845	1.51	845	1.51	848	1.51	839	1.51	843	1.51	846	1.51	839	1.51	855	1.51	846	1.51	852	1.51	848	1.52	841	1.52	839	1.51	848	1.51	659	1.5	823	1.5
	AAG	275	0.49	276	0.49	275	0.49	275	0.49	271	0.49	272	0.49	276	0.49	272	0.49	277	0.49	276	0.49	275	0.49	268	0.48	269	0.48	269	0.49	276	0.49	221	0.5	275	0.5
Asp	GAU	700	1.61	700	1.61	701	1.62	699	1.62	697	1.61	699	1.61	699	1.61	697	1.61	701	1.61	700	1.61	701	1.61	698	1.61	702	1.62	701	1.62	696	1.62	615	1.59	691	1.6
	GAC	167	0.39	167	0.39	167	0.38	166	0.38	168	0.39	168	0.39	167	0.39	168	0.39	168	0.39	167	0.39	168	0.39	169	0.39	166	0.38	166	0.38	165	0.38	158	0.41	171	0.4
Glu	GAA	879	1.52	880	1.53	880	1.53	881	1.53	867	1.52	873	1.53	880	1.53	870	1.52	883	1.53	879	1.52	880	1.53	881	1.52	877	1.53	877	1.53	876	1.52	755	1.5	875	1.51
	GAG	275	0.48	274	0.47	273	0.47	274	0.47	273	0.48	270	0.47	274	0.47	273	0.48	275	0.47	275	0.48	273	0.47	277	0.48	272	0.47	271	0.47	274	0.48	254	0.5	283	0.49
Cys	UGU	173	1.45	173	1.45	173	1.45	173	1.45	160	1.45	169	1.43	173	1.45	168	1.42	173	1.44	172	1.44	173	1.44	175	1.45	169	1.44	169	1.44	172	1.46	152	1.43	166	1.42
	UGC	66	0.55	66	0.55	66	0.55	66	0.55	60	0.55	67	0.57	66	0.55	68	0.58	68	0.56	67	0.56	67	0.56	66	0.55	66	0.56	66	0.56	64	0.54	61	0.57	68	0.58
Trp	UGG	379	1	379	1	379	1	380	1	352	1	381	1	379	1	381	1	379	1	379	1	377	1	377	1	381	1	381	1	372	1	350	1	377	1
Arg	CGU	278	1.32	278	1.32	278	1.32	278	1.32	253	1.33	274	1.31	278	1.32	274	1.31	276	1.32	278	1.32	278	1.32	274	1.32	273	1.31	273	1.31	276	1.32	267	1.4	287	1.38
	CGC	88	0.42	88	0.42	88	0.42	88	0.42	89	0.47	87	0.42	88	0.42	87	0.42	89	0.42	88	0.42	88	0.42	86	0.41	88	0.42	89	0.43	88	0.42	79	0.42	82	0.39
	CGA	278	1.32	279	1.33	280	1.33	280	1.33	253	1.33	281	1.35	279	1.33	279	1.34	281	1.34	280	1.33	281	1.33	278	1.34	278	1.34	280	1.34	279	1.33	268	1.41	290	1.39
	CGG	95	0.45	93	0.44	93	0.44	93	0.44	92	0.48	93	0.45	93	0.44	93	0.45	93	0.44	93	0.44	93	0.44	93	0.45	93	0.45	91	0.44	93	0.44	85	0.45	87	0.42
	AGA	384	1.83	384	1.83	383	1.82	385	1.83	329	1.72	374	1.79	385	1.83	378	1.81	383	1.83	384	1.83	385	1.83	379	1.82	377	1.81	378	1.81	385	1.84	319	1.68	365	1.75
	AGG	139	0.66	139	0.66	138	0.66	138	0.66	129	0.68	142	0.68	139	0.66	142	0.68	137	0.65	139	0.66	139	0.66	138	0.66	139	0.67	139	0.67	136	0.65	123	0.65	139	0.67
Gly	GGU	489	1.3	489	1.3	490	1.3	489	1.3	473	1.31	486	1.3	489	1.3	486	1.3	488	1.29	489	1.3	488	1.3	489	1.31	488	1.3	488	1.3	480	1.29	476	1.34	493	1.32
	GGC	181	0.48	181	0.48	180	0.48	181	0.48	170	0.47	179	0.48	181	0.48	179	0.48	182	0.48	181	0.48	181	0.48	178	0.48	180	0.48	180	0.48	179	0.48	167	0.47	172	0.46
	GGA	575	1.52	575	1.52	575	1.52	574	1.52	548	1.52	565	1.51	575	1.52	567	1.51	576	1.53	576	1.53	573	1.52	566	1.51	571	1.52	571	1.52	569	1.53	536	1.51	573	1.53
	GGG	264	0.7	264	0.7	265	0.7	264	0.7	249	0.69	269	0.72	264	0.7	268	0.71	264	0.7	263	0.7	265	0.7	264	0.71	260	0.69	261	0.7	264	0.71	242	0.68	257	0.69
TER	UAA	32	1.81	32	1.81	32	1.81	31	1.75	32	1.85	33	1.9	33	1.87	34	1.96	32	1.81	33	1.87	32	1.81	33	1.9	33	1.9	33	1.9	33	1.87	31	1.82	32	1.85
	UAG	11	0.62	11	0.62	11	0.62	11	0.62	10	0.58	9	0.52	11	0.62	9	0.52	12	0.68	11	0.62	11	0.62	10	0.58	10	0.58	10	0.58	11	0.62	10	0.59	10	0.58
	UGA	10	0.57	10	0.57	10	0.57	11	0.62	10	0.58	10	0.58	9	0.51	9	0.52	9	0.51	9	0.51	10	0.57	9	0.52	9	0.52	9	0.52	9	0.51	10	0.59	10	0.58
Total		21453		21453		21453		21459		21091		21353		21452		21330		21498		21452		21485		21384		21332		21333		21331		19389		21288

## Sheet: Sheet2
species	UUU	UUC	UUA	UUG	CUU	CUC	CUA	CUG	AUU	AUC	AUA	AUG	GUU	GUC	GUA	GUG	UCU	UCC	UCA	UCG	AGU	AGC	CCU	CCC	CCA	CCG	ACU	ACC	ACA	ACG	GCU	GCC	GCA	GCG	UAU	UAC	CAU	CAC	CAA	CAG	AAU	AAC	AAA	AAG	GAU	GAC	GAA	GAG	UGU
Q. austrocochinchinensis	1.33	0.67	1.99	1.2	1.21	0.39	0.8	0.4	1.46	0.58	0.96	1	1.44	0.46	1.54	0.56	1.63	1.04	1.15	0.56	1.22	0.39	1.49	0.84	1.09	0.58	1.61	0.73	1.21	0.45	1.77	0.63	1.11	0.5	1.58	0.42	1.54	0.46	1.55	0.45	1.55	0.45	1.51	0.49	1.61	0.39	1.52	0.48	1.45
Q. kerrii	1.33	0.67	1.99	1.2	1.21	0.39	0.8	0.4	1.46	0.58	0.96	1	1.44	0.46	1.54	0.56	1.64	1.03	1.16	0.56	1.22	0.38	1.5	0.83	1.09	0.58	1.61	0.73	1.21	0.45	1.77	0.63	1.1	0.5	1.58	0.42	1.54	0.46	1.56	0.44	1.55	0.45	1.51	0.49	1.61	0.39	1.53	0.47	1.45
Q. helferiana	1.33	0.67	1.99	1.2	1.21	0.39	0.8	0.41	1.46	0.58	0.96	1	1.44	0.46	1.54	0.56	1.64	1.04	1.15	0.56	1.22	0.38	1.5	0.83	1.1	0.58	1.61	0.73	1.21	0.45	1.77	0.63	1.1	0.5	1.58	0.42	1.54	0.46	1.55	0.45	1.55	0.45	1.51	0.49	1.62	0.38	1.53	0.47	1.45
Q. rex	1.33	0.67	1.99	1.2	1.22	0.39	0.8	0.41	1.46	0.58	0.96	1	1.44	0.45	1.54	0.56	1.64	1.04	1.15	0.56	1.23	0.38	1.5	0.83	1.09	0.58	1.61	0.73	1.21	0.45	1.77	0.63	1.1	0.5	1.58	0.42	1.54	0.46	1.55	0.45	1.55	0.45	1.51	0.49	1.62	0.38	1.53	0.47	1.45
Q. gilva-MG678009	1.33	0.67	1.99	1.2	1.21	0.39	0.8	0.4	1.46	0.58	0.96	1	1.44	0.46	1.54	0.56	1.64	1.04	1.15	0.57	1.23	0.38	1.49	0.83	1.1	0.58	1.61	0.73	1.21	0.45	1.77	0.63	1.11	0.5	1.58	0.42	1.54	0.46	1.55	0.45	1.55	0.45	1.51	0.49	1.61	0.39	1.52	0.48	1.44
Q. chungii-NC_057248	1.33	0.67	1.99	1.2	1.21	0.39	0.8	0.41	1.46	0.57	0.97	1	1.44	0.46	1.54	0.56	1.65	1.04	1.15	0.57	1.22	0.38	1.5	0.83	1.1	0.58	1.61	0.73	1.21	0.44	1.78	0.63	1.1	0.5	1.58	0.42	1.54	0.46	1.55	0.45	1.54	0.46	1.51	0.49	1.61	0.39	1.53	0.47	1.44
Q. rubra-NC_020152	1.32	0.68	1.99	1.23	1.21	0.39	0.78	0.4	1.47	0.58	0.95	1	1.43	0.47	1.53	0.56	1.64	1.02	1.17	0.54	1.24	0.38	1.49	0.84	1.11	0.56	1.61	0.72	1.22	0.45	1.78	0.63	1.11	0.49	1.59	0.41	1.54	0.46	1.55	0.45	1.55	0.45	1.52	0.48	1.61	0.39	1.52	0.48	1.45
Q. aliena-KU240007	1.32	0.68	1.98	1.22	1.21	0.39	0.79	0.41	1.46	0.58	0.96	1	1.43	0.46	1.54	0.57	1.66	1.02	1.16	0.55	1.22	0.38	1.48	0.84	1.12	0.56	1.61	0.74	1.2	0.45	1.79	0.63	1.11	0.47	1.59	0.41	1.54	0.46	1.55	0.45	1.55	0.45	1.52	0.48	1.62	0.38	1.53	0.47	1.44
Q. dentata-MG967555	1.32	0.68	1.98	1.22	1.21	0.39	0.8	0.41	1.46	0.58	0.96	1	1.43	0.46	1.54	0.57	1.66	1.02	1.16	0.56	1.22	0.38	1.48	0.83	1.12	0.56	1.62	0.73	1.19	0.45	1.79	0.63	1.11	0.47	1.59	0.41	1.55	0.45	1.55	0.45	1.55	0.45	1.51	0.49	1.62	0.38	1.53	0.47	1.44
Q. ningangensis-MW628880	1.33	0.67	1.99	1.2	1.22	0.39	0.8	0.41	1.46	0.58	0.96	1	1.44	0.46	1.54	0.57	1.63	1.03	1.15	0.57	1.23	0.39	1.49	0.83	1.1	0.58	1.61	0.73	1.21	0.45	1.77	0.63	1.11	0.49	1.58	0.42	1.55	0.45	1.55	0.45	1.55	0.45	1.51	0.49	1.62	0.38	1.52	0.48	1.46
F. longipetiolata-MZ562567	1.31	0.69	1.94	1.21	1.28	0.38	0.8	0.4	1.47	0.56	0.97	1	1.44	0.45	1.57	0.54	1.75	0.99	1.11	0.56	1.21	0.37	1.55	0.75	1.09	0.61	1.6	0.77	1.17	0.45	1.79	0.64	1.1	0.48	1.6	0.4	1.51	0.49	1.54	0.46	1.53	0.47	1.5	0.5	1.59	0.41	1.5	0.5	1.43
F. hayatae-MW846258	1.33	0.67	1.93	1.19	1.26	0.39	0.82	0.4	1.46	0.56	0.98	1	1.43	0.46	1.58	0.53	1.73	0.97	1.17	0.57	1.2	0.37	1.54	0.76	1.09	0.62	1.6	0.76	1.19	0.45	1.79	0.64	1.09	0.48	1.6	0.4	1.52	0.48	1.55	0.45	1.53	0.47	1.5	0.5	1.6	0.4	1.51	0.49	1.42
Q. variabilis-NC_031356	1.33	0.67	2	1.21	1.21	0.4	0.79	0.39	1.47	0.57	0.96	1	1.43	0.47	1.53	0.57	1.67	1.03	1.15	0.56	1.24	0.39	1.48	0.83	1.12	0.56	1.62	0.73	1.2	0.46	1.78	0.64	1.11	0.47	1.58	0.42	1.54	0.46	1.55	0.45	1.55	0.45	1.51	0.49	1.61	0.39	1.52	0.48	1.45
Q. phillyraeoides-NC_048488	1.33	0.67	2	1.2	1.22	0.39	0.79	0.4	1.47	0.57	0.96	1	1.44	0.47	1.53	0.57	1.67	1.02	1.16	0.55	1.22	0.38	1.48	0.82	1.12	0.57	1.61	0.73	1.19	0.46	1.78	0.63	1.1	0.49	1.58	0.42	1.54	0.46	1.56	0.44	1.56	0.44	1.51	0.49	1.61	0.39	1.53	0.47	1.43
Q. engleriana-MG678029	1.33	0.67	2	1.2	1.21	0.39	0.79	0.4	1.47	0.57	0.96	1	1.43	0.47	1.53	0.57	1.66	1.03	1.15	0.56	1.22	0.38	1.48	0.84	1.12	0.56	1.62	0.73	1.2	0.45	1.78	0.64	1.1	0.48	1.58	0.42	1.54	0.46	1.55	0.45	1.55	0.45	1.51	0.49	1.61	0.39	1.52	0.48	1.42
Q. delavayi-MW450870	1.33	0.67	1.99	1.21	1.21	0.39	0.79	0.4	1.46	0.58	0.96	1	1.44	0.46	1.54	0.56	1.64	1.04	1.16	0.56	1.23	0.38	1.5	0.82	1.1	0.58	1.61	0.73	1.2	0.45	1.78	0.62	1.1	0.5	1.58	0.42	1.55	0.45	1.55	0.45	1.55	0.45	1.51	0.49	1.61	0.39	1.53	0.47	1.44
Q. sichourensis-NC_036941	1.33	0.67	1.99	1.2	1.21	0.39	0.8	0.4	1.46	0.58	0.96	1	1.44	0.46	1.53	0.57	1.64	1.04	1.15	0.57	1.23	0.38	1.5	0.83	1.1	0.58	1.61	0.73	1.21	0.45	1.77	0.63	1.11	0.5	1.58	0.42	1.54	0.46	1.55	0.45	1.55	0.45	1.51	0.49	1.61	0.39	1.53	0.47	1.45
[truncated: 15 more columns]
