# Supplementary material for: Comparison of chloroplast genomes and phylogenetic analysis of four species in Quercus section Cyclobalanopsis
Source: Sci Rep. 2023 Oct 31;13:18731. doi: 10.1038/s41598-023-45421-8 (PMC10618267; doi:10.1038/s41598-023-45421-8)
Supplement: Supplementary file 3 — Supplementary Table S3. [file 41598_2023_45421_MOESM3_ESM.xlsx]

## Sheet: Num
Supplementary Table S3 Comparison of dispersed repeats among 4 Quercus section Cyclobalanopsis CPGs
Type of LSRs	Amount
	Q. austrocochinchinensis	Q. helferiana	Q. kerrii	Q. rex
Forward	14	18	16	14
Palindromic	22	22	22	20
Reverse	3	3	3	2
Complementary	1	1	1	1
total	40	44	42	37
Length of repeats	Amount
	Q. austrocochinchinensis	Q. helferiana	Q. kerrii	Q. rex
30	17	18	17	16
31	2	3	3	1
32	6	8	7	6
34	3	2	3	2
36		1
38	1	1	1	1
39	3	3	3	3
40	6	6	6	6
44	1	1	1	1
56	1	1	1	1
total	40	44	42	37

## Sheet: Anno
Supplementary Table S3 Comparison of dispersed repeats among 4 Quercus section Cyclobalanopsis CPGs
order	Quercus. austrocochinchinensis									Quercus. helferiana									Quercus. kerrii									Quercus. rex
	Type	Length	Start1	Region1	Location1	Start2	Region2	Location2	Hamming	Type	Length	Start1	Region1	Location1	Start2	Region2	Location2	Hamming	Type	Length	Start1	Region1	Location1	Start2	Region2	Location2	Hamming	Type	Length	Start1	Region1	Location1	Start2	Region2	Location2	Hamming
1	F	30	113352	IRb	IGS(rrn4.5S,rrn5S)	113383	IRb	IGS(rrn4.5S,rrn5S)	-1	F	30	115596	IRb	ycf1	135391	IRa	ycf1-2	-2	P	30	126771	SSC	ndhA-intron1	146462	IRa	IGS(trnV-GAC-2,rps12)	-2	F	30	43386	LSC	psaB	45610	LSC	psaA	-2
2	F	30	137586	IRa	IGS(rrn5S-2,rrn4.5S-2)	137617	IRa	IGS(rrn5S-2,rrn4.5S-2)	-1	P	30	113372	IRb	IGS(rrn4.5rrn4.5S,rrn5rrn5S)	137646	IRa	IGS(rrn5S,rrn4.5S)	-1	F	30	137528	IRa	IGS(rrn5S-2,rrn4.5S-2)	137559	IRa	IGS(rrn5S-2,rrn4.5S-2)	-1	P	30	113406	IRb	IGS(rrn4.5S,rrn5S)	137656	IRa	IGS(rrn5S-2,rrn4.5S-2)	-1
3	F	30	43334	LSC	psaB	45558	LSC	psaA	-2	P	30	9444	LSC	trnS-GCU(partical:96.67%)	50166	LSC	trnS-GGA(partical:96.67%)	-1	P	30	9344	LSC	trnS-GCU(partical:96.67%)	50102	LSC	trnS-GGA(partical:96.67%)	-1	F	30	9450	LSC	trnS-GCU(partical:86.67%)	39799	LSC	trnS-UGA(partical:86.67%)	-3
4	F	30	48397	LSC	ycf3-intron1	104453	IRb	IGS(rps12-2,trnV-GAC)	-2	F	30	43348	LSC	psaB	45572	LSC	psaA	-2	P	30	48339	LSC	ycf3-intron1	146458	IRa	IGS(trnV-GAC-2,rps12)	-2	P	30	126899	SSC	ndhA-intron1	146590	IRa	IGS(trnV-GAC-2,rps12)	-2
5	F	30	104449	IRb	IGS(rps12-2,trnV-GAC)	126830	SSC	ndhA-intron1	-2	P	30	115596	IRb	ycf1	115596	IRb	ycf1	-2	F	30	115516	IRb	ycf1	135304	IRa	ycf1-2	-2	F	30	137656	IRa	IGS(rrn5S-2,rrn4.5S-2)	137687	IRa	IGS(rrn5S-2,rrn4.5S-2)	-1
6	F	30	115606	IRb	ycf1	135363	IRa	ycf1-2	-2	F	30	113341	IRb	IGS(rrn4.5 rrn4.5S,rrn5 rrn5S)	113372	IRb	IGS(rrn4.5 rrn4.5S,rrn5 rrn5S)	-1	P	30	113261	IRb	IGS(rrn4.5S,rrn5S)	137528	IRa	IGS(rrn5S-2,rrn4.5S-2)	-1	F	30	11204	LSC	trnG-GCC-exon2(partical:90.00%)	41130	LSC	trnG-UCC(partical:93.33%)	-3
7	F	30	9430	LSC	trnS-GCU(partical:86.67%)	39771	LSC	trnS-UGA(partical:86.67%)	-3	P	30	48403	LSC	ycf3-intron1	146545	IRa	IGS(trnV-GAC-2,rps12)	-2	P	30	211	LSC	IGS(trnH-GUG,psbA)	211	LSC	IGS(trnH-GUG,psbA)	-2	F	30	104503	IRb	IGS(rps12-2,trnV-GAC)	126899	SSC	ndhA-intron1	-2
8	F	30	11183	LSC	trnG-GCC-exon2(partical:90.00%)	41080	LSC	trnG-UCC(partical:93.33%)	-3	P	30	135391	IRa	ycf1-2	135391	IRa	ycf1-2	-2	P	30	115516	IRb	ycf1	115516	IRb	ycf1	-2	P	30	9453	LSC	trnS-GCU(partical:96.67%)	50213	LSC	trnS-GGA(partical:96.67%)	-1
9	P	30	9433	LSC	trnS-GCU(partical:96.67%)	50164	LSC	trnS-GGA(partical:96.67%)	-1	F	30	48403	LSC	ycf3-intron1	104442	IRb	IGS(rps12-2,trnV-GAC)	-2	P	30	135304	IRa	ycf1-2	135304	IRa	ycf1-2	-2	P	30	135433	IRa	ycf1-2	135433	IRa	ycf1-2	-2
10	P	30	113352	IRb	IGS(rrn4.5S,rrn5S)	137586	IRa	IGS(rrn5S-2,rrn4.5S-2)	-1	F	30	4418	LSC	trnK-UUU-exon1(partical:23.33%)	24634	LSC	rpoC1-intron1	-3	F	30	104358	IRb	IGS(rps12-2,trnV-GAC)	126771	SSC	ndhA-intron1	-2	F	30	115660	IRb	ycf1	135433	IRa	ycf1-2	-2
11	P	30	113383	IRb	IGS(rrn4.5S,rrn5S)	137617	IRa	IGS(rrn5S-2,rrn4.5S-2)	-1	F	30	137615	IRa	IGS(rrn5S,rrn4.5S)	137646	IRa	IGS(rrn5S,rrn4.5S)	-1	F	30	9341	LSC	trnS-GCU(partical:86.67%)	39695	LSC	trnS-UGA(partical:86.67%)	-3	P	30	48449	LSC	ycf3-intron1	146586	IRa	IGS(trnV-GAC-2,rps12)	-2
12	P	30	211	LSC	IGS(trnH-GUG,psbA)	211	LSC	IGS(trnH-GUG,psbA)	-2	P	30	113341	IRb	IGS(rrn4.5rrn4.5S,rrn5rrn5S)	137615	IRa	IGS(rrn5S,rrn4.5S)	-1	F	30	48339	LSC	ycf3-intron1	104362	IRb	IGS(rps12-2,trnV-GAC)	-2	P	30	113437	IRb	IGS(rrn4.5S,rrn5S)	137687	IRa	IGS(rrn5S-2,rrn4.5S-2)	-1
13	P	30	48397	LSC	ycf3-intron1	146516	IRa	IGS(trnV-GAC-2,rps12)	-2	F	30	104438	IRb	IGS(rps12-2,trnV-GAC)	126855	SSC	ndhA-intron1	-1	P	30	113292	IRb	IGS(rrn4.5S,rrn5S)	137559	IRa	IGS(rrn5S-2,rrn4.5S-2)	-1	P	30	115660	IRb	ycf1	115660	IRb	ycf1	-2
14	P	30	115606	IRb	ycf1	115606	IRb	ycf1	-2	P	30	126855	SSC	ndhA-intron1	146549	IRa	IGS(trnV-GAC-2,rps12)	-1	F	30	113261	IRb	IGS(rrn4.5S,rrn5S)	113292	IRb	IGS(rrn4.5S,rrn5S)	-1	F	30	113406	IRb	IGS(rrn4.5S,rrn5S)	113437	IRb	IGS(rrn4.5S,rrn5S)	-1
15	P	30	126830	SSC	ndhA-intron1	146520	IRa	IGS(trnV-GAC-2,rps12)	-2	F	30	9441	LSC	trnS-GCU(partical:86.67%)	39761	LSC	trnS-UGA(partical:86.67%)	-3	F	30	43276	LSC	psaB	45500	LSC	psaA	-2	P	30	39802	LSC	trnS-UGA(partical:96.67%)	50213	LSC	trnS-GGA(partical:96.67%)	-3
16	P	30	135363	IRa	ycf1-2	135363	IRa	ycf1-2	-2	F	30	11195	LSC	trnG-GCC-exon2(partical:90.00%)	41094	LSC	trnG-UCC(partical:93.33%)	-3	F	30	11094	LSC	trnG-GCC-exon2(partical:90.00%)	41022	LSC	trnG-UCC(partical:93.33%)	-3	F	30	48449	LSC	ycf3-intron1	104507	IRb	IGS(rps12-2,trnV-GAC)	-2
17	P	30	39774	LSC	trnS-UGA(partical:96.67%)	50164	LSC	trnS-GGA(partical:96.67%)	-3	P	30	39764	LSC	trnS-UGA(partical:96.67%)	50166	LSC	trnS-GGA(partical:96.67%)	-3	P	30	39698	LSC	trnS-UGA(partical:96.67%)	50102	LSC	trnS-GGA(partical:96.67%)	-3	R	31	11680	LSC	IGS(trnR-UCU,atpA)	11680	LSC	IGS(trnR-UCU,atpA)	0
18	R	31	11659	LSC	IGS(trnR-UCU,atpA)	11659	LSC	IGS(trnR-UCU,atpA)	0	F	30	48399	LSC	ycf3-intron1	126855	SSC	ndhA-intron1	-3	R	31	11570	LSC	IGS(trnR-UCU,atpA)	11570	LSC	IGS(trnR-UCU,atpA)	0	F	32	95106	IRb	ycf2	95127	IRb	ycf2	-3
19	R	31	76451	LSC	clpP-intron2	76451	LSC	clpP-intron2	-2	F	31	119169	SSC	IGS(ndhF,rpl32)	119197	SSC	IGS(ndhF,rpl32)	0	R	31	76358	LSC	clpP-intron2	76358	LSC	clpP-intron2	-2	F	32	155964	IRa	ycf2-2	155985	IRa	ycf2-2	-3
20	F	32	95052	IRb	ycf2	95073	IRb	ycf2	-3	R	31	76433	LSC	clpP-intron2	76433	LSC	clpP-intron2	-2	F	31	119084	SSC	IGS(ndhF,rpl32)	119112	SSC	IGS(ndhF,rpl32)	0	P	32	62207	LSC	IGS(rbcL,accD)	62260	LSC	IGS(rbcL,accD)	-3
21	F	32	155894	IRa	ycf2-2	155915	IRa	ycf2-2	-3	R	31	11671	LSC	IGS(trnR-UCU,atpA)	11671	LSC	IGS(trnR-UCU,atpA)	0	F	32	24538	LSC	rpoC1-intron1	24539	LSC	rpoC1-intron1	-3	R	32	13358	LSC	IGS(atpA,atpF)	33930	LSC	IGS(trnD-GUC,trnY-GUA)	-3
22	P	32	62156	LSC	IGS(rbcL,accD)	62209	LSC	IGS(rbcL,accD)	-3	F	32	24638	LSC	rpoC1-intron1	24639	LSC	rpoC1-intron1	-3	P	32	62076	LSC	IGS(rbcL,accD)	62128	LSC	IGS(rbcL,accD)	-3	P	32	95127	IRb	ycf2	155985	IRa	ycf2-2	-3
23	P	32	95052	IRb	ycf2	155894	IRa	ycf2-2	-3	P	32	62140	LSC	IGS(rbcL,accD)	62193	LSC	IGS(rbcL,accD)	-3	P	32	94982	IRb	ycf2	155857	IRa	ycf2-2	-3	P	32	95106	IRb	ycf2	155964	IRa	ycf2-2	-3
24	P	32	95073	IRb	ycf2	155915	IRa	ycf2-2	-3	P	32	95062	IRb	ycf2	155944	IRa	ycf2-2	-3	F	32	94961	IRb	ycf2	94982	IRb	ycf2	-3	P	34	134226	SSC	ycf1-2	134226	SSC	ycf1-2	0
25	R	32	13337	LSC	IGS(atpA,atpF)	33903	LSC	IGS(trnD-GUC,trnY-GUA)	-3	F	32	95041	IRb	ycf2	95062	IRb	ycf2	-3	R	32	13248	LSC	IGS(atpA,atpF)	33826	LSC	IGS(trnD-GUC,trnY-GUA)	-3	C	34	6814	LSC	IGS(rps16,trnQ-UUG)	11738	LSC	IGS(trnR-UCU,atpA)	-3
26	C	34	6813	LSC	IGS(rps16,trnQ-UUG)	11717	LSC	IGS(trnR-UCU,atpA)	-3	P	32	211	LSC	IGS(trnH-GUG,psbA)	211	LSC	IGS(trnH-GUG,psbA)	-2	P	32	94961	IRb	ycf2	155836	IRa	ycf2-2	-3	P	38	14839	LSC	IGS(atpF,atpH)	14839	LSC	IGS(atpF,atpH)	0
27	P	34	134156	SSC	ycf1-2	134156	SSC	ycf1-2	0	R	32	13349	LSC	IGS(atpA,atpF)	33892	LSC	IGS(trnD-GUC,trnY-GUA)	-3	F	32	155836	IRa	ycf2-2	155857	IRa	ycf2-2	-3	F	39	48437	LSC	ycf3-intron1	104495	IRb	IGS(rps12-2,trnV-GAC)	-2
28	P	34	211	LSC	IGS(trnH-GUG,psbA)	211	LSC	IGS(trnH-GUG,psbA)	-2	P	32	95041	IRb	ycf2	155923	IRa	ycf2-2	-3	P	34	134097	SSC	ycf1-2	134097	SSC	ycf1-2	0	P	39	36266	LSC	IGS(trnT-GGU,psbD)	36266	LSC	IGS(trnT-GGU,psbD)	-3
29	P	38	14820	LSC	IGS(atpF,atpH)	14820	LSC	IGS(atpF,atpH)	0	F	32	155923	IRa	ycf2-2	155944	IRa	ycf2-2	-3	P	34	211	LSC	IGS(trnH-GUG,psbA)	211	LSC	IGS(trnH-GUG,psbA)	-2	P	39	48437	LSC	ycf3-intron1	146589	IRa	IGS(trnV-GAC-2,rps12)	-2
30	F	39	48385	LSC	ycf3-intron1	104441	IRb	IGS(rps12-2,trnV-GAC)	-2	C	34	6823	LSC	IGS(rps16,trnQ-UUG)	11729	LSC	IGS(trnR-UCU,atpA)	-3	C	34	6819	LSC	IGS(rps16,trnQ-UUG)	11628	LSC	IGS(trnR-UCU,atpA)	-3	P	40	126889	SSC	ndhA-intron1	146590	IRa	IGS(trnV-GAC-2,rps12)	-3
31	P	39	48385	LSC	ycf3-intron1	146519	IRa	IGS(trnV-GAC-2,rps12)	-2	P	34	134184	SSC	ycf1-2	134184	SSC	ycf1-2	-2	P	38	14732	LSC	IGS(atpF,atpH)	14732	LSC	IGS(atpF,atpH)	0	F	40	90887	IRb	rpl2-intron1	90907	IRb	rpl2-intron1	0
32	P	39	36238	LSC	IGS(trnT-GGU,psbD)	36238	LSC	IGS(trnT-GGU,psbD)	-3	P	36	211	LSC	IGS(trnH-GUG,psbA)	211	LSC	IGS(trnH-GUG,psbA)	-2	F	39	48327	LSC	ycf3-intron1	104350	IRb	IGS(rps12-2,trnV-GAC)	-2	P	40	90887	IRb	rpl2-intron1	160176	IRa	rpl2-2-intron1	0
33	F	40	90838	IRb	rpl2-intron1	90858	IRb	rpl2-intron1	0	P	38	14832	LSC	IGS(atpF,atpH)	14832	LSC	IGS(atpF,atpH)	0	P	39	36162	LSC	IGS(trnT-GGU,psbD)	36162	LSC	IGS(trnT-GGU,psbD)	-3	F	40	104493	IRb	IGS(rps12-2,trnV-GAC)	126889	SSC	ndhA-intron1	-3
34	F	40	160101	IRa	rpl2-2-intron1	160121	IRa	rpl2-2-intron1	0	P	39	36228	LSC	IGS(trnT-GGU,psbD)	36228	LSC	IGS(trnT-GGU,psbD)	-3	P	39	48327	LSC	ycf3-intron1	146461	IRa	IGS(trnV-GAC-2,rps12)	-2	P	40	90907	IRb	rpl2-intron1	160196	IRa	rpl2-2-intron1	0
35	F	40	104439	IRb	IGS(rps12-2,trnV-GAC)	126820	SSC	ndhA-intron1	-3	F	39	48391	LSC	ycf3-intron1	104430	IRb	IGS(rps12-2,trnV-GAC)	-2	F	40	104348	IRb	IGS(rps12-2,trnV-GAC)	126761	SSC	ndhA-intron1	-3	F	40	160176	IRa	rpl2-2-intron1	160196	IRa	rpl2-2-intron1	0
36	P	40	90838	IRb	rpl2-intron1	160101	IRa	rpl2-2-intron1	0	P	39	48391	LSC	ycf3-intron1	146548	IRa	IGS(trnV-GAC-2,rps12)	-2	P	40	126761	SSC	ndhA-intron1	146462	IRa	IGS(trnV-GAC-2,rps12)	-3	P	44	80163	LSC	IGS(psbT,psbN)	80163	LSC	IGS(psbT,psbN)	0
37	P	40	90858	IRb	rpl2-intron1	160121	IRa	rpl2-2-intron1	0	P	40	126845	SSC	ndhA-intron1	146549	IRa	IGS(trnV-GAC-2,rps12)	-2	F	40	90742	IRb	rpl2-intron1	90762	IRb	rpl2-intron1	0	P	56	123616	SSC	IGS(ndhD,psaC)	123616	SSC	IGS(ndhD,psaC)	0
38	P	40	126820	SSC	ndhA-intron1	146520	IRa	IGS(trnV-GAC-2,rps12)	-3	F	40	104428	IRb	IGS(rps12-2,trnV-GAC)	126845	SSC	ndhA-intron1	-2	P	40	90742	IRb	rpl2-intron1	160048	IRa	rpl2-2-intron1	0
39	P	44	80113	LSC	IGS(psbT,psbN)	80113	LSC	IGS(psbT,psbN)	0	F	40	90822	IRb	rpl2-intron1	90842	IRb	rpl2-intron1	0	P	40	90762	IRb	rpl2-intron1	160068	IRa	rpl2-2-intron1	0
40	P	56	123555	SSC	IGS(ndhD,psaC)	123555	SSC	IGS(ndhD,psaC)	0	P	40	90822	IRb	rpl2-intron1	160135	IRa	rpl2-2-intron1	0	F	40	160048	IRa	rpl2-2-intron1	160068	IRa	rpl2-2-intron1	0
41										P	40	90842	IRb	rpl2-intron1	160155	IRa	rpl2-2-intron1	0	P	44	80019	LSC	IGS(psbT,psbN)	80019	LSC	IGS(psbT,psbN)	0
42										F	40	160135	IRa	rpl2-2-intron1	160155	IRa	rpl2-2-intron1	0	P	56	123491	SSC	IGS(ndhD,psaC)	123491	SSC	IGS(ndhD,psaC)	0
43										P	44	80093	LSC	IGS(psbT,psbN)	80093	LSC	IGS(psbT,psbN)	0
44										P	56	123576	SSC	IGS(ndhD,psaC)	123576	SSC	IGS(ndhD,psaC)	0
			region	Quercus. austrocochinchinensis		Quercus. helferiana		Quercus. kerrii		Quercus. rex		ratio average
				number	ratio	number	ratio	number	ratio	number	ratio
			IGS	37	0.4625	38	0.431818	38	0.452381	32	0.432432	0.444783
			Intron	18	0.225	23	0.261364	20	0.238095	16	0.216216	0.235169
			Exon	25	0.3125	27	0.306818	26	0.309524	26	0.351351	0.320048
			LSC	34	0.425	39	0.443182	36	0.428571	28	0.378378	0.418783
			SSC	8	0.1	11	0.125	10	0.119048	8	0.108108	0.113039
			IR	38	0.475	38	0.431818	38	0.452381	38	0.513514	0.468178
