# Supplementary material for: Comparison of chloroplast genomes and phylogenetic analysis of four species in Quercus section Cyclobalanopsis
Source: Sci Rep. 2023 Oct 31;13:18731. doi: 10.1038/s41598-023-45421-8 (PMC10618267; doi:10.1038/s41598-023-45421-8)
Supplement: Supplementary file 4 — Supplementary Table S4. [file 41598_2023_45421_MOESM4_ESM.xlsx]

## Sheet: Num
Supplementary Table S4 Comparison of SSRs among 4 Quercus section Cyclobalanopsis CPGs
Type of SSRs	Amount
	Q. austrocochinchinensis	Q. helferiana	Q. kerrii	Q. rex															311	0.683516
Mono	74	78	78	81															455
Di	15	15	15	15
Tri	7	7	7	7
Tetra	11	11	11	9
Penta	3	3	3	3
Total	110	114	114	115
Location of SSRs	Amount
	Q. austrocochinchinensis	Q. helferiana	Q. kerrii	Q. rex
IGS	80	81	80	80
Intron	15	17	18	18
Gene	15	16	16	17
LSC	85	87	88	88
IRs	10	10	10	10
SSC	15	17	16	17
Form of SSRs	Amount
	Q. austrocochinchinensis	Q. helferiana	Q. kerrii	Q. rex
A/T	69	73	74	76
C/G	5	5	4	5
AG/CT	3	3	3	3
AT/TA	12	12	12	12
AAG/CTT	1	1	1	1
AAT/ATT	6	6	6	6
AAAT/ATTT	8	8	8	6
AATG/ATTC	1	1	1	1
AATT/AATT	2	2	2	2
AAAAT/ATTTT	1	1	1	1
AATGC/ATTGC	2	2	2	2
Total	110	114	114	115

## Sheet: Anno
Supplementary Table S4 Comparison of SSRs 4 Quercus section Cyclobalanopsis CPGs
No.	Quercus_austrocochinchinensis							Quercus_helferiana							Quercus_kerrii							Quercus_rex
	SSR type	SSR	size	start	end	Region	Location	type	SSR	size	start	end	Region	Location	SSR type	SSR	size	start	end	Region	Location	SSR type	SSR	size	start	end	Region	Location
1	p1	(T)10	10	63948	63957	LSC	accD	p1	(T)12	12	212	223	LSC	IGS(trnH-GUG,psbA)	p1	(T)11	11	212	222	LSC	IGS(trnH-GUG,psbA)	p1	(T)10	10	63999	64008	LSC	accD
2	p1	(T)10	10	59451	59460	LSC	atpB	p1	(A)13	13	236	248	LSC	IGS(trnH-GUG,psbA)	p1	(A)13	13	235	247	LSC	IGS(trnH-GUG,psbA)	p1	(T)10	10	59501	59510	LSC	atpB
3	p1	(T)11	11	14075	14085	LSC	atpF(intron)	p1	(A)12	12	1796	1807	LSC	IGS(psbA,trnK-UUU)	p1	(A)11	11	1795	1805	LSC	IGS(psbA,trnK-UUU)	p1	(T)10	10	13956	13965	LSC	atpF(intron)
4	p1	(A)12	12	76452	76463	LSC	clpP(intron)	p1	(T)10	10	4118	4127	LSC	trnK-UUU(intron)	p1	(A)10	10	4000	4009	LSC	trnK-UUU(intron)	p1	(T)13	13	14101	14113	LSC	atpF(intron)
5	p1	(A)14	14	76471	76484	LSC	clpP(intron)	p1	(C)14	14	4423	4436	LSC	trnK-UUU	p1	(T)10	10	4117	4126	LSC	trnK-UUU(intron)	p1	(A)11	11	76503	76513	LSC	clpP(intron)
6	p1	(T)10	10	64074	64083	LSC	IGS(accD,psaI)	p1	(A)10	10	4437	4446	LSC	IGS(trnK-UUU,rps16)	p1	(C)13	13	4422	4434	LSC	trnK-UUU	p1	(A)14	14	76521	76534	LSC	clpP(intron)
7	p1	(A)10	10	64123	64132	LSC	IGS(accD,psaI)	p1	(T)11	11	4683	4693	LSC	IGS(trnK-UUU,rps16)	p1	(A)11	11	4435	4445	LSC	IGS(trnK-UUU,rps16)	p1	(T)10	10	64125	64134	LSC	IGS(accD,psaI)
8	p1	(A)11	11	13359	13369	LSC	IGS(atpA,atpF)	p1	(A)10	10	4921	4930	LSC	IGS(trnK-UUU,rps16)	p1	(T)11	11	4682	4692	LSC	IGS(trnK-UUU,rps16)	p1	(A)12	12	64174	64185	LSC	IGS(accD,psaI)
9	p1	(T)11	11	59917	59927	LSC	IGS(atpB,rbcL)	p1	(A)12	12	5112	5123	LSC	IGS(trnK-UUU,rps16)	p1	(A)12	12	5110	5121	LSC	IGS(trnK-UUU,rps16)	p1	(A)14	14	13380	13393	LSC	IGS(atpA,atpF)
10	p1	(T)11	11	15130	15140	LSC	IGS(atpF,atpH)	p1	(T)12	12	5144	5155	LSC	IGS(trnK-UUU,rps16)	p1	(T)10	10	5142	5151	LSC	IGS(trnK-UUU,rps16)	p1	(T)10	10	59967	59976	LSC	IGS(atpB,rbcL)
11	p1	(T)10	10	121949	121958	SSC	IGS(ccsA,ndhD)	p1	(A)16	16	8048	8063	LSC	IGS(rps16,trnQ-UUG)	p1	(A)16	16	7948	7963	LSC	IGS(rps16,trnQ-UUG)	p1	(T)12	12	15149	15160	LSC	IGS(atpF,atpH)
12	p1	(T)13	13	118385	118397	SSC	IGS(ndhF,rpl32)	p1	(A)11	11	8469	8479	LSC	IGS(trnQ-UUG,psbK)	p1	(A)11	11	8369	8379	LSC	IGS(trnQ-UUG,psbK)	p1	(T)10	10	122009	122018	SSC	IGS(ccsA,ndhD)
13	p1	(A)10	10	118499	118508	SSC	IGS(ndhF,rpl32)	p1	(A)13	13	10068	10080	LSC	IGS(trnS-GCU,trnG-GCC)	p1	(A)12	12	9968	9979	LSC	IGS(trnS-GCU,trnG-GCC)	p1	(T)10	10	85948	85957	LSC	IGS(infA,rps8)
14	p1	(A)13	13	118652	118664	SSC	IGS(ndhF,rpl32)	p1	(A)11	11	13371	13381	LSC	IGS(atpA,atpF)	p1	(A)11	11	13270	13280	LSC	IGS(atpA,atpF)	p1	(T)18	18	118439	118456	SSC	IGS(ndhF,rpl32)
15	p1	(T)10	10	118797	118806	SSC	IGS(ndhF,rpl32)	p1	(T)11	11	14087	14097	LSC	atpF(intron)	p1	(T)12	12	13986	13997	LSC	atpF(intron)	p1	(A)11	11	118558	118568	SSC	IGS(ndhF,rpl32)
16	p1	(T)10	10	125522	125531	SSC	IGS(ndhG,ndhI)	p1	(T)11	11	15142	15152	LSC	IGS(atpF,atpH)	p1	(T)11	11	15042	15052	LSC	IGS(atpF,atpH)	p1	(A)13	13	118712	118724	SSC	IGS(ndhF,rpl32)
17	p1	(A)13	13	54865	54877	LSC	IGS(ndhJ,ndhK)	p1	(T)10	10	20442	20451	LSC	rpoC2	p1	(T)10	10	20342	20351	LSC	rpoC2	p1	(T)10	10	118857	118866	SSC	IGS(ndhF,rpl32)
18	p1	(T)18	18	68462	68479	LSC	IGS(petA,psbJ)	p1	(T)10	10	20571	20580	LSC	rpoC2	p1	(T)10	10	20471	20480	LSC	rpoC2	p1	(T)12	12	125583	125594	SSC	IGS(ndhG,ndhI)
19	p1	(A)15	15	68881	68895	LSC	IGS(petA,psbJ)	p1	(T)12	12	21099	21110	LSC	rpoC2	p1	(T)12	12	20999	21010	LSC	rpoC2	p1	(A)12	12	54915	54926	LSC	IGS(ndhJ,ndhK)
20	p1	(T)11	11	31505	31515	LSC	IGS(petN,psbM)	p1	(C)14	14	24639	24652	LSC	rpoC1(intron)	p1	(C)15	15	24539	24553	LSC	rpoC1(intron)	p1	(T)10	10	55639	55648	LSC	IGS(ndhK,ndhC)
21	p1	(A)10	10	31868	31877	LSC	IGS(petN,psbM)	p1	(A)14	14	24653	24666	LSC	rpoC1(intron)	p1	(A)13	13	24554	24566	LSC	rpoC1(intron)	p1	(T)15	15	68521	68535	LSC	IGS(petA,psbJ)
22	p1	(T)10	10	64801	64810	LSC	IGS(psaI,ycf4)	p1	(T)11	11	24727	24737	LSC	rpoC1(intron)	p1	(T)11	11	24627	24637	LSC	rpoC1(intron)	p1	(A)16	16	68937	68952	LSC	IGS(petA,psbJ)
23	p1	(T)10	10	73209	73218	LSC	IGS(psaJ,rpl33)	p1	(T)13	13	25118	25130	LSC	rpoC1(intron)	p1	(T)13	13	25018	25030	LSC	rpoC1(intron)	p1	(T)13	13	31531	31543	LSC	IGS(petN,psbM)
24	p1	(A)11	11	1794	1804	LSC	IGS(psbA,trnK-UUU)	p1	(T)10	10	28381	28390	LSC	rpoB	p1	(T)10	10	28281	28290	LSC	rpoB	p1	(A)10	10	31896	31905	LSC	IGS(petN,psbM)
25	p1	(C)11	11	70570	70580	LSC	IGS(psbE,petL)	p1	(T)11	11	29452	29462	LSC	IGS(rpoB,trnC-GCA)	p1	(T)11	11	29352	29362	LSC	IGS(rpoB,trnC-GCA)	p1	(T)12	12	64854	64865	LSC	IGS(psaI,ycf4)
26	p1	(T)10	10	70581	70590	LSC	IGS(psbE,petL)	p1	(C)16	16	30191	30206	LSC	IGS(rpoB,trnC-GCA)	p1	(C)11	11	30124	30134	LSC	IGS(rpoB,trnC-GCA)	p1	(T)10	10	73265	73274	LSC	IGS(psaJ,rpl33)
27	p1	(A)10	10	40543	40552	LSC	IGS(psbZ,trnG-UCC)	p1	(T)11	11	31494	31504	LSC	IGS(petN,psbM)	p1	(T)10	10	31422	31431	LSC	IGS(petN,psbM)	p1	(A)11	11	1791	1801	LSC	IGS(psbA,trnK-UUU)
28	p1	(T)11	11	86905	86915	LSC	IGS(rpl14,rpl16)	p1	(A)10	10	31857	31866	LSC	IGS(petN,psbM)	p1	(A)10	10	31784	31793	LSC	IGS(petN,psbM)	p1	(C)11	11	70627	70637	LSC	IGS(psbE,petL)
29	p1	(A)10	10	86974	86983	LSC	IGS(rpl14,rpl16)	p1	(A)10	10	33892	33901	LSC	IGS(trnD-GUC,trnY-GUA)	p1	(A)11	11	33825	33835	LSC	IGS(trnD-GUC,trnY-GUA)	p1	(A)10	10	40570	40579	LSC	IGS(psbZ,trnG-UCC)
30	p1	(T)10	10	87000	87009	LSC	IGS(rpl14,rpl16)	p1	(A)10	10	34693	34702	LSC	IGS(trnE-UUC,trnT-GGU)	p1	(A)10	10	34627	34636	LSC	IGS(trnE-UUC,trnT-GGU)	p1	(T)10	10	86957	86966	LSC	IGS(rpl14,rpl16)
31	p1	(T)15	15	88610	88624	LSC	IGS(rpl16,rps3)	p1	(T)15	15	39882	39896	LSC	IGS(trnS-UGA,psbZ)	p1	(T)14	14	39816	39829	LSC	IGS(trnS-UGA,psbZ)	p1	(A)10	10	87025	87034	LSC	IGS(rpl14,rpl16)
32	p1	(A)11	11	160744	160754	IRa	IGS(rpl2,end)	p1	(A)12	12	40035	40046	LSC	IGS(trnS-UGA,psbZ)	p1	(A)12	12	39968	39979	LSC	IGS(trnS-UGA,psbZ)	p1	(T)10	10	87051	87060	LSC	IGS(rpl14,rpl16)
33	p1	(T)10	10	74766	74775	LSC	IGS(rpl20,rps12)	p1	(A)10	10	40534	40543	LSC	IGS(psbZ,trnG-UCC)	p1	(A)10	10	40462	40471	LSC	IGS(psbZ,trnG-UCC)	p1	(T)14	14	88661	88674	LSC	IGS(rpl16,rps3)
34	p1	(A)10	10	74884	74893	LSC	IGS(rpl20,rps12)	p1	(T)11	11	41139	41149	LSC	IGS(trnG-UCC,trnfM-CAU)	p1	(T)11	11	41067	41077	LSC	IGS(trnG-UCC,trnfM-CAU)	p1	(A)10	10	160819	160828	IRa	IGS(rpl2,end)
35	p1	(T)11	11	29434	29444	LSC	IGS(rpoB,trnC-GCA)	p1	(A)13	13	49795	49807	LSC	IGS(ycf3,trnS-GGA)	p1	(A)13	13	49731	49743	LSC	IGS(ycf3,trnS-GGA)	p1	(T)10	10	74822	74831	LSC	IGS(rpl20,rps12)
36	p1	(C)11	11	30207	30217	LSC	IGS(rpoB,trnC-GCA)	p1	(C)10	10	49959	49968	LSC	IGS(ycf3,trnS-GGA)	p1	(C)10	10	49895	49904	LSC	IGS(ycf3,trnS-GGA)	p1	(A)11	11	74940	74950	LSC	IGS(rpl20,rps12)
37	p1	(T)10	10	129899	129908	SSC	IGS(rps15,ycf1)	p1	(T)11	11	53043	53053	LSC	IGS(trnL-UAA,trnF-GAA)	p1	(A)10	10	51930	51939	LSC	IGS(trnT-UGU,trnL-UAA)	p1	(A)10	10	85635	85644	LSC	IGS(rpl36,infA)
38	p1	(A)11	11	130123	130133	SSC	IGS(rps15,ycf1)	p1	(T)11	11	53935	53945	LSC	IGS(trnF-GAA,ndhJ)	p1	(T)11	11	52958	52968	LSC	IGS(trnL-UAA,trnF-GAA)	p1	(T)12	12	29458	29469	LSC	IGS(rpoB,trnC-GCA)
39	p1	(A)15	15	8038	8052	LSC	IGS(rps16,trnQ-UUG)	p1	(T)10	10	54022	54031	LSC	IGS(trnF-GAA,ndhJ)	p1	(A)10	10	53487	53496	LSC	IGS(trnF-GAA,ndhJ)	p1	(C)13	13	30231	30243	LSC	IGS(rpoB,trnC-GCA)
40	p1	(T)11	11	90246	90256	IRb	IGS(rps19,rpl2)	p1	(A)14	14	54846	54859	LSC	IGS(ndhJ,ndhK)	p1	(T)10	10	53871	53880	LSC	IGS(trnF-GAA,ndhJ)	p1	(A)10	10	130194	130203	SSC	IGS(rps15,ycf1)
41	p1	(A)10	10	113729	113738	IRb	IGS(rrn5,trnR-ACG)	p1	(T)10	10	55572	55581	LSC	IGS(ndhK,ndhC)	p1	(T)10	10	53957	53966	LSC	IGS(trnF-GAA,ndhJ)	p1	(A)16	16	8039	8054	LSC	IGS(rps16,trnQ-UUG)
42	p1	(T)11	11	113878	113888	IRb	IGS(rrn5,trnR-ACG)	p1	(T)10	10	59433	59442	LSC	atpB	p1	(A)14	14	54781	54794	LSC	IGS(ndhJ,ndhK)	p1	(T)10	10	90296	90305	IRb	IGS(rps19,rpl2)
43	p1	(A)10	10	33903	33912	LSC	IGS(trnD-GUC,trnY-GUA)	p1	(T)11	11	59899	59909	LSC	IGS(atpB,rbcL)	p1	(T)10	10	55507	55516	LSC	IGS(ndhK,ndhC)	p1	(A)10	10	113783	113792	IRb	IGS(rrn5,trnR-ACG)
44	p1	(T)11	11	53954	53964	LSC	IGS(trnF-GAA,ndhJ)	p1	(T)10	10	63932	63941	LSC	accD	p1	(T)10	10	59369	59378	LSC	atpB	p1	(T)11	11	113932	113942	IRb	IGS(rrn5,trnR-ACG)
45	p1	(T)10	10	54041	54050	LSC	IGS(trnF-GAA,ndhJ)	p1	(T)10	10	64058	64067	LSC	IGS(accD,psaI)	p1	(T)11	11	59835	59845	LSC	IGS(atpB,rbcL)	p1	(A)10	10	34731	34740	LSC	IGS(trnE-UUC,trnT-GGU)
46	p1	(T)11	11	41125	41135	LSC	IGS(trnG-UCC,trnfM-CAU)	p1	(A)11	11	64107	64117	LSC	IGS(accD,psaI)	p1	(T)10	10	63867	63876	LSC	accD	p1	(T)11	11	54004	54014	LSC	IGS(trnF-GAA,ndhJ)
47	p1	(T)11	11	212	222	LSC	IGS(trnH-GUG,psbA)	p1	(T)11	11	64786	64796	LSC	IGS(psaI,ycf4)	p1	(T)11	11	63993	64003	LSC	IGS(accD,psaI)	p1	(T)10	10	54091	54100	LSC	IGS(trnF-GAA,ndhJ)
48	p1	(A)12	12	235	246	LSC	IGS(trnH-GUG,psbA)	p1	(T)12	12	66003	66014	LSC	IGS(ycf4,cemA)	p1	(A)10	10	64043	64052	LSC	IGS(accD,psaI)	p1	(T)13	13	41175	41187	LSC	IGS(trnG-UCC,trnfM-CAU)
49	p1	(A)10	10	4433	4442	LSC	IGS(trnK-UUU,rps16)	p1	(T)18	18	68448	68465	LSC	IGS(petA,psbJ)	p1	(T)11	11	64721	64731	LSC	IGS(psaI,ycf4)	p1	(A)11	11	233	243	LSC	IGS(trnH-GUG,psbA)
50	p1	(T)13	13	4674	4686	LSC	IGS(trnK-UUU,rps16)	p1	(A)15	15	68867	68881	LSC	IGS(petA,psbJ)	p1	(T)10	10	65938	65947	LSC	IGS(ycf4,cemA)	p1	(T)10	10	4679	4688	LSC	IGS(trnK-UUU,rps16)
51	p1	(A)12	12	5104	5115	LSC	IGS(trnK-UUU,rps16)	p1	(C)12	12	70556	70567	LSC	IGS(psbE,petL)	p1	(T)13	13	68381	68393	LSC	IGS(petA,psbJ)	p1	(A)11	11	5106	5116	LSC	IGS(trnK-UUU,rps16)
52	p1	(T)10	10	5136	5145	LSC	IGS(trnK-UUU,rps16)	p1	(T)10	10	70568	70577	LSC	IGS(psbE,petL)	p1	(A)15	15	68795	68809	LSC	IGS(petA,psbJ)	p1	(T)10	10	5137	5146	LSC	IGS(trnK-UUU,rps16)
53	p1	(T)10	10	53043	53052	LSC	IGS(trnL-UAA,trnF-GAA)	p1	(T)10	10	73196	73205	LSC	IGS(psaJ,rpl33)	p1	(T)10	10	70493	70502	LSC	IGS(psbE,petL)	p1	(T)11	11	53092	53102	LSC	IGS(trnL-UAA,trnF-GAA)
54	p1	(A)11	11	8458	8468	LSC	IGS(trnQ-UUG,psbK)	p1	(A)11	11	74870	74880	LSC	IGS(rpl20,rps12)	p1	(T)10	10	73121	73130	LSC	IGS(psaJ,rpl33)	p1	(A)11	11	8478	8488	LSC	IGS(trnQ-UUG,psbK)
55	p1	(A)11	11	137112	137122	IRa	IGS(trnR-ACG,rrn5)	p1	(A)13	13	76433	76445	LSC	clpP(intron)	p1	(T)10	10	74678	74687	LSC	IGS(rpl20,rps12)	p1	(A)11	11	137182	137192	IRa	IGS(trnR-ACG,rrn5)
56	p1	(T)10	10	137262	137271	IRa	IGS(trnR-ACG,rrn5)	p1	(A)12	12	76453	76464	LSC	clpP(intron)	p1	(A)11	11	74796	74806	LSC	IGS(rpl20,rps12)	p1	(T)10	10	137332	137341	IRa	IGS(trnR-ACG,rrn5)
57	p1	(A)12	12	10057	10068	LSC	IGS(trnS-GCU,trnG-GCC)	p1	(A)10	10	81245	81254	LSC	petB(intron)	p1	(A)12	12	76359	76370	LSC	clpP(intron)	p1	(A)13	13	10077	10089	LSC	IGS(trnS-GCU,trnG-GCC)
58	p1	(T)14	14	39892	39905	LSC	IGS(trnS-UGA,psbZ)	p1	(T)11	11	85877	85887	LSC	IGS(infA,rps8)	p1	(A)13	13	76378	76390	LSC	clpP(intron)	p1	(T)14	14	39920	39933	LSC	IGS(trnS-UGA,psbZ)
59	p1	(A)12	12	40044	40055	LSC	IGS(trnS-UGA,psbZ)	p1	(T)11	11	86887	86897	LSC	IGS(rpl14,rpl16)	p1	(A)10	10	81171	81180	LSC	petB(intron)	p1	(A)11	11	40072	40082	LSC	IGS(trnS-UGA,psbZ)
60	p1	(A)12	12	52013	52024	LSC	IGS(trnT-UGU,trnL-UAA)	p1	(A)11	11	86956	86966	LSC	IGS(rpl14,rpl16)	p1	(T)11	11	86811	86821	LSC	IGS(rpl14,rpl16)	p1	(A)10	10	51984	51993	LSC	IGS(trnT-UGU,trnL-UAA)
61	p1	(A)14	14	49789	49802	LSC	IGS(ycf3,trnS-GGA)	p1	(T)16	16	88592	88607	LSC	IGS(rpl16,rps3)	p1	(A)10	10	86880	86889	LSC	IGS(rpl14,rpl16)	p1	(A)11	11	52063	52073	LSC	IGS(trnT-UGU,trnL-UAA)
62	p1	(C)13	13	49954	49966	LSC	IGS(ycf3,trnS-GGA)	p1	(T)11	11	90230	90240	IRb	IGS(rps19,rpl2)	p1	(T)14	14	88515	88528	LSC	IGS(rpl16,rps3)	p1	(A)14	14	49841	49854	LSC	IGS(ycf3,trnS-GGA)
63	p1	(T)12	12	66017	66028	LSC	IGS(ycf4,cemA)	p1	(A)11	11	113718	113728	IRb	IGS(rrn5;,trnR-ACG)	p1	(T)11	11	90150	90160	IRb	IGS(rps19,rpl2)	p1	(C)10	10	50006	50015	LSC	IGS(ycf3,trnS-GGA)
64	p1	(T)10	10	28363	28372	LSC	rpoB	p1	(T)11	11	113868	113878	IRb	IGS(rrn5;,trnR-ACG)	p1	(A)11	11	113638	113648	IRb	IGS(rrn5,trnR-ACG)	p1	(T)10	10	65895	65904	LSC	IGS(ycf4,cemA)
65	p1	(C)13	13	24627	24639	LSC	rpoC1(intron)	p1	(T)15	15	118375	118389	SSC	IGS(ndhF,rpl32)	p1	(T)11	11	113788	113798	IRb	IGS(rrn5,trnR-ACG)	p1	(T)15	15	66073	66087	LSC	IGS(ycf4,cemA)
66	p1	(A)10	10	24640	24649	LSC	rpoC1(intron)	p1	(A)11	11	118491	118501	SSC	IGS(ndhF,rpl32)	p1	(T)13	13	118295	118307	SSC	IGS(ndhF,rpl32)	p1	(A)12	12	127195	127206	SSC	ndhA(intron)
67	p1	(T)10	10	24710	24719	LSC	rpoC1(intron)	p1	(A)13	13	118645	118657	SSC	IGS(ndhF,rpl32)	p1	(A)10	10	118409	118418	SSC	IGS(ndhF,rpl32)	p1	(A)10	10	122093	122102	SSC	ndhD
68	p1	(T)13	13	25100	25112	LSC	rpoC1(intron)	p1	(T)10	10	118790	118799	SSC	IGS(ndhF,rpl32)	p1	(A)12	12	118562	118573	SSC	IGS(ndhF,rpl32)	p1	(T)14	14	125726	125739	SSC	ndhI
69	p1	(T)10	10	20430	20439	LSC	rpoC2	p1	(T)10	10	121970	121979	SSC	IGS(ccsA,ndhD)	p1	(T)10	10	121885	121894	SSC	IGS(ccsA,ndhD)	p1	(A)10	10	81315	81324	LSC	petB(intron)
70	p1	(T)10	10	20559	20568	LSC	rpoC2	p1	(T)12	12	125543	125554	SSC	IGS(ndhG,ndhI)	p1	(T)10	10	125458	125467	SSC	IGS(ndhG,ndhI)	p1	(T)10	10	28388	28397	LSC	rpoB
71	p1	(T)12	12	21087	21098	LSC	rpoC2	p1	(T)10	10	125686	125695	SSC	ndhI	p1	(T)13	13	125599	125611	SSC	ndhI	p1	(C)12	12	24647	24658	LSC	rpoC1(intron)
72	p1	(C)13	13	4420	4432	LSC	trnK-UUU	p1	(A)12	12	127151	127162	SSC	ndhA(intron)	p1	(A)10	10	127067	127076	SSC	ndhA(intron)	p1	(A)11	11	24659	24669	LSC	rpoC1(intron)
73	p1	(T)10	10	4115	4124	LSC	trnK-UUU(intron)	p1	(T)10	10	129927	129936	SSC	IGS(rps15,ycf1)	p1	(T)10	10	129840	129849	SSC	IGS(rps15,ycf1)	p1	(T)13	13	24730	24742	LSC	rpoC1(intron)
74	p1	(T)13	13	133659	133671	SSC	ycf1	p1	(A)11	11	130151	130161	SSC	IGS(rps15,ycf1)	p1	(A)11	11	130064	130074	SSC	IGS(rps15,ycf1)	p1	(T)15	15	25123	25137	LSC	rpoC1(intron)
75	p2	(TC)5	10	66453	66462	LSC	cemA	p1	(T)13	13	133687	133699	SSC	ycf1	p1	(T)13	13	133600	133612	SSC	ycf1	p1	(T)10	10	20450	20459	LSC	rpoC2
76	p2	(TA)5	10	77098	77107	LSC	clpP(intron)	p1	(A)11	11	137140	137150	IRa	IGS(trnR-ACG,rrn5)	p1	(A)11	11	137053	137063	IRa	IGS(trnR-ACG,rrn5)	p1	(T)10	10	20579	20588	LSC	rpoC2
77	p2	(AT)5	10	77114	77123	LSC	clpP(intron)	p1	(T)11	11	137290	137300	IRa	IGS(trnR-ACG,rrn5)	p1	(T)11	11	137203	137213	IRa	IGS(trnR-ACG,rrn5)	p1	(T)12	12	21107	21118	LSC	rpoC2
78	p2	(AT)7	14	64426	64439	LSC	IGS(accD,psaI)	p1	(A)11	11	160778	160788	IRa	IGS(rpl2,end)	p1	(A)11	11	160691	160701	IRa	IGS(rpl2,end)	p1	(C)17	17	4418	4434	LSC	trnK-UUU
79	p2	(AT)5	10	56190	56199	LSC	IGS(ndhC,trnV-UAC)	p2	(AT)5	10	21940	21949	LSC	rpoC2	p2	(AT)5	10	21840	21849	LSC	rpoC2	p1	(A)11	11	3995	4005	LSC	trnK-UUU(intron)
80	p2	(AT)5	10	123579	123588	SSC	IGS(ndhD,psaC)	p2	(AT)7	14	39738	39751	LSC	IGS(psbC,trnS-UGA)	p2	(AT)7	14	39672	39685	LSC	IGS(psbC,trnS-UGA)	p1	(T)10	10	4113	4122	LSC	trnK-UUU(intron)
81	p2	(AT)6	12	68951	68962	LSC	IGS(petA,psbJ)	p2	(TA)5	10	39941	39950	LSC	IGS(trnS-UGA,psbZ)	p2	(TA)5	10	39874	39883	LSC	IGS(trnS-UGA,psbZ)	p1	(T)13	13	133729	133741	SSC	ycf1
82	p2	(AT)8	16	39746	39761	LSC	IGS(psbC,trnS-UGA)	p2	(TA)5	10	39992	40001	LSC	IGS(trnS-UGA,psbZ)	p2	(TA)5	10	39925	39934	LSC	IGS(trnS-UGA,psbZ)	p2	(TC)5	10	66512	66521	LSC	cemA
83	p2	(AT)5	10	61900	61909	LSC	IGS(rbcL,accD)	p2	(AT)5	10	56167	56176	LSC	IGS(ndhC,trnV-UAC)	p2	(AT)5	10	56108	56117	LSC	IGS(ndhC,trnV-UAC)	p2	(TA)5	10	77148	77157	LSC	clpP(intron)
84	p2	(AG)5	10	113819	113828	IRb	IGS(rrn5,trnR-ACG)	p2	(AT)6	12	61882	61893	LSC	IGS(rbcL,accD)	p2	(AT)6	12	61818	61829	LSC	IGS(rbcL,accD)	p2	(AT)5	10	77164	77173	LSC	clpP(intron)
85	p2	(CT)5	10	137172	137181	IRa	IGS(trnR-ACG,rrn5)	p2	(AT)7	14	64411	64424	LSC	IGS(accD,psaI)	p2	(AT)7	14	64346	64359	LSC	IGS(accD,psaI)	p2	(AT)7	14	64479	64492	LSC	IGS(accD,psaI)
86	p2	(TA)5	10	39950	39959	LSC	IGS(trnS-UGA,psbZ)	p2	(TC)5	10	66439	66448	LSC	cemA	p2	(TC)5	10	66372	66381	LSC	cemA	p2	(AT)5	10	56240	56249	LSC	IGS(ndhC,trnV-UAC)
87	p2	(TA)5	10	40001	40010	LSC	IGS(trnS-UGA,psbZ)	p2	(AT)6	12	68937	68948	LSC	IGS(petA,psbJ)	p2	(AT)6	12	68865	68876	LSC	IGS(petA,psbJ)	p2	(AT)5	10	123640	123649	SSC	IGS(ndhD,psaC)
88	p2	(TA)7	14	82732	82745	LSC	petD(intron)	p2	(TA)5	10	77078	77087	LSC	clpP(intron)	p2	(TA)5	10	77004	77013	LSC	clpP(intron)	p2	(AT)6	12	69008	69019	LSC	IGS(petA,psbJ)
89	p2	(AT)5	10	21928	21937	LSC	rpoC2	p2	(AT)5	10	77094	77103	LSC	clpP(intron)	p2	(AT)5	10	77020	77029	LSC	clpP(intron)	p2	(AT)7	14	39776	39789	LSC	IGS(psbC,trnS-UGA)
90	p3	(TTA)4	12	40730	40741	LSC	IGS(psbZ,trnG-UCC)	p2	(TA)7	14	82713	82726	LSC	petD(intron)	p2	(TA)7	14	82639	82652	LSC	petD(intron)	p2	(AT)6	12	61949	61960	LSC	IGS(rbcL,accD)
91	p3	(TTA)4	12	62094	62105	LSC	IGS(rbcL,accD)	p2	(AG)5	10	113809	113818	IRb	IGS(rrn5;,trnR-ACG)	p2	(AG)5	10	113729	113738	IRb	IGS(rrn5,trnR-ACG)	p2	(AG)5	10	113873	113882	IRb	IGS(rrn5,trnR-ACG)
92	p3	(TAA)4	12	35698	35709	LSC	IGS(trnT-GGU,psbD)	p2	(AT)5	10	123600	123609	SSC	IGS(ndhD,psaC)	p2	(AT)5	10	123515	123524	SSC	IGS(ndhD,psaC)	p2	(CT)5	10	137242	137251	IRa	IGS(trnR-ACG,rrn5)
93	p3	(TCT)4	12	127490	127501	SSC	ndhA(intron)	p2	(CT)5	10	137200	137209	IRa	IGS(trnR-ACG,rrn5)	p2	(CT)5	10	137113	137122	IRa	IGS(trnR-ACG,rrn5)	p2	(TA)5	10	39978	39987	LSC	IGS(trnS-UGA,psbZ)
94	p3	(ATA)4	12	87736	87747	LSC	rpl16(intron)	p3	(TAA)4	12	35688	35699	LSC	IGS(trnT-GGU,psbD)	p3	(TAA)4	12	35622	35633	LSC	IGS(trnT-GGU,psbD)	p2	(TA)5	10	40029	40038	LSC	IGS(trnS-UGA,psbZ)
95	p3	(AAT)4	12	132917	132928	SSC	ycf1	p3	(TTA)4	12	40744	40755	LSC	IGS(psbZ,trnG-UCC)	p3	(TTA)4	12	40672	40683	LSC	IGS(psbZ,trnG-UCC)	p2	(TA)7	14	82783	82796	LSC	petD(intron)
96	p3	(ATT)4	12	134527	134538	SSC	ycf1	p3	(TTA)4	12	62078	62089	LSC	IGS(rbcL,accD)	p3	(TTA)4	12	62014	62025	LSC	IGS(rbcL,accD)	p2	(AT)5	10	21948	21957	LSC	rpoC2
97	p4	(AATA)3	12	14184	14195	LSC	atpF(intron)	p3	(ATA)4	12	87718	87729	LSC	rpl16(intron)	p3	(ATA)4	12	87641	87652	LSC	rpl16(intron)	p3	(TTA)4	12	40780	40791	LSC	IGS(psbZ,trnG-UCC)
98	p4	(TTCA)3	12	1783	1794	LSC	IGS(psbA,trnK-UUU)	p3	(TCT)4	12	127518	127529	SSC	ndhA(intron)	p3	(TCT)4	12	127431	127442	SSC	ndhA(intron)	p3	(TTA)4	12	62145	62156	LSC	IGS(rbcL,accD)
99	p4	(AAAT)3	12	33492	33503	LSC	IGS(psbM,trnD-GUC)	p3	(AAT)4	12	132945	132956	SSC	ycf1	p3	(AAT)4	12	132858	132869	SSC	ycf1	p3	(TAA)4	12	35726	35737	LSC	IGS(trnT-GGU,psbD)
100	p4	(TATT)3	12	54016	54027	LSC	IGS(trnF-GAA,ndhJ)	p3	(ATT)4	12	134555	134566	SSC	ycf1	p3	(ATT)4	12	134468	134479	SSC	ycf1	p3	(TCT)4	12	127562	127573	SSC	ndhA(intron)
101	p4	(TAAA)3	12	226	237	LSC	IGS(trnH-GUG,psbA)	p4	(TAAA)3	12	227	238	LSC	IGS(trnH-GUG,psbA)	p4	(TAAA)3	12	226	237	LSC	IGS(trnH-GUG,psbA)	p3	(ATA)4	12	87787	87798	LSC	rpl16(intron)
102	p4	(AAAT)3	12	4692	4703	LSC	IGS(trnK-UUU,rps16)	p4	(TTCA)3	12	1785	1796	LSC	IGS(psbA,trnK-UUU)	p4	(TTCA)3	12	1784	1795	LSC	IGS(psbA,trnK-UUU)	p3	(AAT)4	12	132987	132998	SSC	ycf1
103	p4	(AATA)3	12	4704	4715	LSC	IGS(trnK-UUU,rps16)	p4	(AAAT)3	12	4699	4710	LSC	IGS(trnK-UUU,rps16)	p4	(AAAT)3	12	4698	4709	LSC	IGS(trnK-UUU,rps16)	p3	(ATT)4	12	134597	134608	SSC	ycf1
104	p4	(ATTA)3	12	72404	72415	LSC	IGS(trnP-UGG,psaJ)	p4	(AATA)3	12	4711	4722	LSC	IGS(trnK-UUU,rps16)	p4	(AATA)3	12	4710	4721	LSC	IGS(trnK-UUU,rps16)	p4	(TTCA)3	12	1780	1791	LSC	IGS(psbA,trnK-UUU)
105	p4	(TTAA)3	12	71800	71811	LSC	petG	p4	(AATA)3	12	14196	14207	LSC	atpF(intron)	p4	(AATA)3	12	14096	14107	LSC	atpF(intron)	p4	(AAAT)3	12	33520	33531	LSC	IGS(psbM,trnD-GUC)
106	p4	(AAAT)3	12	119415	119426	SSC	rpl32	p4	(AAAT)3	12	33481	33492	LSC	IGS(psbM,trnD-GUC)	p4	(AAAT)3	12	33414	33425	LSC	IGS(psbM,trnD-GUC)	p4	(TATT)3	12	54066	54077	LSC	IGS(trnF-GAA,ndhJ)
107	p4	(TTTA)3	12	52698	52709	LSC	trnL-UAA(intron)	p4	(TTTA)3	12	52698	52709	LSC	trnL-UAA(intron)	p4	(TTTA)3	12	52613	52624	LSC	trnL-UAA(intron)	p4	(AAAT)3	12	4694	4705	LSC	IGS(trnK-UUU,rps16)
108	p5	(GCAAT)3	15	105356	105370	IRb	IGS(rps12,trnV-GAC)	p4	(TATT)3	12	53997	54008	LSC	IGS(trnF-GAA,ndhJ)	p4	(TATT)3	12	53932	53943	LSC	IGS(trnF-GAA,ndhJ)	p4	(AATA)3	12	4706	4717	LSC	IGS(trnK-UUU,rps16)
109	p5	(CATTG)3	15	145629	145643	IRa	IGS(trnV-GAC,rps12)	p4	(TTAA)3	12	71787	71798	LSC	petG	p4	(TTAA)3	12	71712	71723	LSC	petG	p4	(ATTA)3	12	72460	72471	LSC	IGS(trnP-UGG,psaJ)
110	p5	(TTTTA)3	15	125667	125681	SSC	ndhI	p4	(ATTA)3	12	72391	72402	LSC	IGS(trnP-UGG,psaJ)	p4	(ATTA)3	12	72316	72327	LSC	IGS(trnP-UGG,psaJ)	p4	(TTAA)3	12	71856	71867	LSC	petG
111								p4	(AAAT)3	12	119436	119447	SSC	rpl32	p4	(AAAT)3	12	119351	119362	SSC	rpl32	p4	(AAAT)3	12	119475	119486	SSC	rpl32
112								p5	(GCAAT)3	15	105345	105359	IRb	IGS(rps12,trnV-GAC)	p5	(GCAAT)3	15	105265	105279	IRb	IGS(rps12,trnV-GAC)	p4	(TTTA)3	12	52747	52758	LSC	trnL-UAA(intron)
113								p5	(TTTTA)3	15	125692	125706	SSC	ndhI	p5	(TTTTA)3	15	125608	125622	SSC	ndhI	p5	(GCAAT)3	15	105410	105424	IRb	IGS(rps12,trnV-GAC)
114								p5	(CATTG)3	15	145658	145672	IRa	IGS(trnV-GAC,rps12)	p5	(CATTG)3	15	145571	145585	IRa	IGS(trnV-GAC,rps12)	p5	(CATTG)3	15	145699	145713	IRa	IGS(trnV-GAC,rps12)
115																						p5	(TTTTA)3	15	125736	125750	SSC	ndhI
