# Supplementary material for: Comparison of chloroplast genomes and phylogenetic analysis of four species in Quercus section Cyclobalanopsis
Source: Sci Rep. 2023 Oct 31;13:18731. doi: 10.1038/s41598-023-45421-8 (PMC10618267; doi:10.1038/s41598-023-45421-8)
Supplement: Supplementary file 5 — Supplementary Table S5. [file 41598_2023_45421_MOESM5_ESM.xlsx]

## Sheet: Pi
Supplementary Table S5 The nucleotide variability (Pi) of 4 Quercus section Cyclobalanopsis CPGs
Window	Midpoint	Pi	Theta	S
1-605	305	0.00083	0.00091	1
201-805	505	0.00083	0.00091	1
406-1005	705	0	0	0
606-1205	905	0	0	0
806-1405	1105	0	0	0
1006-1605	1305	0	0	0
1206-1806	1505	0.00083	0.00091	1
1406-2006	1705	0.00083	0.00091	1
1606-2206	1906	0.00083	0.00091	1
1807-2406	2106	0	0	0
2007-2606	2306	0	0	0
2207-2806	2506	0	0	0
2407-3006	2706	0	0	0
2607-3206	2906	0	0	0
2807-3406	3106	0	0	0
3007-3606	3306	0	0	0
3207-3806	3506	0	0	0
3407-4007	3706	0.00083	0.00091	1
3607-4207	3906	0.00083	0.00091	1
3807-4407	4107	0.00083	0.00091	1
4008-4614	4307	0.00167	0.00182	2
4208-4817	4509	0.00167	0.00182	2
4408-5018	4717	0.00167	0.00182	2
4615-5221	4917	0.00083	0.00091	1
4818-5421	5119	0.00083	0.00091	1
5019-5637	5321	0.01083	0.01182	13
5222-5837	5537	0.01	0.01091	12
5422-6037	5737	0.01	0.01091	12
5638-6237	5937	0	0	0
5838-6437	6137	0	0	0
6038-6637	6337	0	0	0
6238-6837	6537	0	0	0
6438-7037	6737	0.00083	0.00091	1
6638-7237	6937	0.00083	0.00091	1
6838-7437	7137	0.00083	0.00091	1
7038-7637	7337	0	0	0
7238-7837	7537	0	0	0
7438-8134	7737	0	0	0
7638-8352	8033	0	0	0
7838-8552	8234	0	0	0
8135-8752	8452	0	0	0
8353-8952	8652	0	0	0
8553-9152	8852	0	0	0
8753-9352	9052	0.00083	0.00091	1
8953-9552	9252	0.00083	0.00091	1
9153-9752	9452	0.00083	0.00091	1
9353-9952	9652	0	0	0
9553-10153	9852	0	0	0
9753-10353	10052	0	0	0
9953-10553	10253	0	0	0
10154-10753	10453	0	0	0
10354-10953	10653	0	0	0
10554-11153	10853	0	0	0
10754-11353	11053	0	0	0
10954-11553	11253	0	0	0
11154-11753	11453	0	0	0
11354-11953	11653	0	0	0
11554-12153	11853	0	0	0
11754-12353	12053	0.00083	0.00091	1
11954-12553	12253	0.00083	0.00091	1
12154-12753	12453	0.00083	0.00091	1
12354-12953	12653	0	0	0
12554-13153	12853	0.00083	0.00091	1
12754-13353	13053	0.00083	0.00091	1
12954-13556	13253	0.00083	0.00091	1
13154-13756	13456	0	0	0
13354-13956	13656	0	0	0
13557-14160	13856	0	0	0
13757-14369	14058	0	0	0
13957-14569	14269	0.00167	0.00182	2
14161-14769	14469	0.00167	0.00182	2
14370-14969	14669	0.00167	0.00182	2
14570-15169	14869	0	0	0
14770-15370	15069	0	0	0
14970-15570	15270	0	0	0
15170-15770	15470	0	0	0
15371-15970	15670	0	0	0
15571-16170	15870	0	0	0
15771-16370	16070	0	0	0
15971-16570	16270	0	0	0
16171-16770	16470	0	0	0
16371-16970	16670	0	0	0
16571-17170	16870	0	0	0
16771-17370	17070	0.00083	0.00091	1
16971-17570	17270	0.00083	0.00091	1
17171-17770	17470	0.00083	0.00091	1
17371-17970	17670	0	0	0
17571-18170	17870	0	0	0
17771-18370	18070	0.00167	0.00182	2
17971-18570	18270	0.00167	0.00182	2
18171-18770	18470	0.00167	0.00182	2
18371-18970	18670	0	0	0
18571-19170	18870	0	0	0
18771-19370	19070	0	0	0
18971-19570	19270	0	0	0
19171-19770	19470	0	0	0
19371-19970	19670	0	0	0
19571-20170	19870	0	0	0
19771-20370	20070	0	0	0
19971-20570	20270	0	0	0
20171-20770	20470	0	0	0
20371-20970	20670	0	0	0
20571-21170	20870	0	0	0
20771-21370	21070	0	0	0
20971-21570	21270	0	0	0
21171-21770	21470	0.00083	0.00091	1
21371-21970	21670	0.00083	0.00091	1
21571-22170	21870	0.00083	0.00091	1
21771-22370	22070	0	0	0
21971-22570	22270	0	0	0
22171-22770	22470	0	0	0
22371-22970	22670	0	0	0
22571-23170	22870	0	0	0
22771-23370	23070	0	0	0
22971-23570	23270	0	0	0
23171-23770	23470	0	0	0
23371-23970	23670	0	0	0
23571-24170	23870	0	0	0
23771-24370	24070	0	0	0
23971-24570	24270	0	0	0
24171-24778	24470	0.00167	0.00182	2
24371-24978	24670	0.0025	0.00273	3
24571-25180	24878	0.0025	0.00273	3
24779-25380	25078	0.00167	0.00182	2
24979-25580	25280	0.00167	0.00182	2
25181-25780	25480	0.0025	0.00273	3
25381-25980	25680	0.00167	0.00182	2
25581-26180	25880	0.00083	0.00091	1
25781-26380	26080	0	0	0
25981-26580	26280	0.00083	0.00091	1
26181-26780	26480	0.00083	0.00091	1
26381-26980	26680	0.00083	0.00091	1
26581-27180	26880	0	0	0
26781-27380	27080	0	0	0
26981-27580	27280	0	0	0
27181-27780	27480	0	0	0
27381-27980	27680	0	0	0
27581-28180	27880	0	0	0
27781-28380	28080	0	0	0
27981-28580	28280	0.00083	0.00091	1
28181-28780	28480	0.00167	0.00182	2
28381-28980	28680	0.00167	0.00182	2
28581-29180	28880	0.00083	0.00091	1
28781-29380	29080	0	0	0
28981-29580	29280	0.00083	0.00091	1
29181-29781	29480	0.00083	0.00091	1
29381-29981	29681	0.00083	0.00091	1
29581-30181	29881	0	0	0
29782-30419	30081	0	0	0
29982-30619	30319	0	0	0
30215-30819	30519	0	0	0
30420-31019	30719	0	0	0
30620-31219	30919	0	0	0
30820-31419	31119	0.00083	0.00091	1
31020-31622	31319	0.00083	0.00091	1
31220-31822	31519	0.00083	0.00091	1
31420-32022	31722	0.00083	0.00091	1
31623-32222	31922	0.00083	0.00091	1
31823-32428	32122	0.00083	0.00091	1
32023-32628	32328	0.00083	0.00091	1
32223-32828	32528	0.00083	0.00091	1
32429-33028	32728	0.00083	0.00091	1
32629-33228	32928	0	0	0
32829-33428	33128	0.00167	0.00182	2
33029-33628	33328	0.00167	0.00182	2
33229-33828	33528	0.00167	0.00182	2
33429-34030	33728	0	0	0
33629-34230	33928	0.00083	0.00091	1
33829-34430	34130	0.00083	0.00091	1
34031-34630	34330	0.00167	0.00182	2
34231-34831	34530	0.00083	0.00091	1
34431-35031	34730	0.00083	0.00091	1
34631-35231	34931	0	0	0
34832-35431	35131	0	0	0
35032-35631	35331	0.00083	0.00091	1
35232-35831	35531	0.00083	0.00091	1
35432-36031	35731	0.00083	0.00091	1
35632-36231	35931	0.00083	0.00091	1
35832-36431	36131	0.00083	0.00091	1
36032-36631	36331	0.00083	0.00091	1
36232-36831	36531	0	0	0
36432-37031	36731	0	0	0
36632-37231	36931	0	0	0
36832-37431	37131	0	0	0
37032-37631	37331	0	0	0
37232-37831	37531	0	0	0
37432-38031	37731	0	0	0
37632-38231	37931	0	0	0
37832-38431	38131	0	0	0
38032-38631	38331	0	0	0
38232-38831	38531	0	0	0
38432-39031	38731	0	0	0
38632-39231	38931	0	0	0
38832-39431	39131	0	0	0
39032-39631	39331	0.00083	0.00091	1
39232-39831	39531	0.00167	0.00182	2
39432-40032	39731	0.00167	0.00182	2
39632-40233	39931	0.00083	0.00091	1
39832-40433	40133	0	0	0
40033-40640	40333	0.00083	0.00091	1
40234-40863	40533	0.00083	0.00091	1
40434-41063	40763	0.00083	0.00091	1
40641-41265	40963	0.00083	0.00091	1
40864-41465	41163	0.00083	0.00091	1
41064-41665	41365	0.00167	0.00182	2
41266-41865	41565	0.00083	0.00091	1
41466-42065	41765	0.00167	0.00182	2
41666-42265	41965	0.00083	0.00091	1
41866-42465	42165	0.00083	0.00091	1
42066-42665	42365	0	0	0
42266-42865	42565	0	0	0
42466-43065	42765	0.00083	0.00091	1
42666-43265	42965	0.00083	0.00091	1
42866-43465	43165	0.00083	0.00091	1
43066-43665	43365	0	0	0
43266-43865	43565	0	0	0
43466-44065	43765	0	0	0
43666-44265	43965	0.00167	0.00182	2
43866-44465	44165	0.00167	0.00182	2
44066-44665	44365	0.00167	0.00182	2
44266-44865	44565	0	0	0
44466-45065	44765	0	0	0
44666-45265	44965	0	0	0
44866-45465	45165	0	0	0
45066-45665	45365	0	0	0
45266-45865	45565	0	0	0
45466-46065	45765	0	0	0
45666-46265	45965	0.00083	0.00091	1
45866-46465	46165	0.00083	0.00091	1
46066-46665	46365	0.00083	0.00091	1
46266-46873	46565	0	0	0
46466-47073	46765	0	0	0
46666-47273	46973	0	0	0
46874-47473	47173	0	0	0
47074-47673	47373	0	0	0
47274-47873	47573	0	0	0
47474-48073	47773	0	0	0
47674-48273	47973	0	0	0
47874-48473	48173	0	0	0
48074-48673	48373	0	0	0
48274-48873	48573	0	0	0
48474-49073	48773	0	0	0
48674-49273	48973	0.00083	0.00091	1
48874-49473	49173	0.00083	0.00091	1
49074-49673	49373	0.00083	0.00091	1
49274-49873	49573	0	0	0
49474-50077	49773	0	0	0
49674-50277	49974	0	0	0
49874-50477	50177	0	0	0
50078-50677	50377	0.00083	0.00091	1
50278-50877	50577	0.00083	0.00091	1
50478-51077	50777	0.00167	0.00182	2
50678-51277	50977	0.00083	0.00091	1
50878-51499	51177	0.00083	0.00091	1
51078-51699	51399	0.00083	0.00091	1
51278-51899	51599	0.00083	0.00091	1
51500-52100	51799	0.0025	0.00273	3
51700-52302	51999	0.00278	0.00273	3
51900-52502	52202	0.00278	0.00273	3
52101-52702	52402	0.00111	0.00091	1
52303-52902	52602	0	0	0
52503-53102	52802	0	0	0
52703-53303	53002	0	0	0
52903-53503	53203	0	0	0
53103-53724	53403	0	0	0
53304-53924	53603	0	0	0
53504-54125	53824	0	0	0
53725-54325	54024	0	0	0
53925-54525	54225	0	0	0
54126-54725	54425	0	0	0
54326-54925	54625	0	0	0
54526-55127	54825	0	0	0
54726-55327	55027	0	0	0
54926-55527	55227	0	0	0
55128-55734	55427	0	0	0
55328-55934	55627	0	0	0
55528-56134	55834	0	0	0
55735-56334	56034	0	0	0
55935-56534	56234	0	0	0
56135-56734	56434	0	0	0
56335-56934	56634	0	0	0
56535-57139	56834	0.00083	0.00091	1
56735-57339	57039	0.00083	0.00091	1
56935-57539	57239	0.00083	0.00091	1
57140-57739	57439	0	0	0
57340-57939	57639	0	0	0
57540-58139	57839	0	0	0
57740-58339	58039	0.00083	0.00091	1
57940-58539	58239	0.00083	0.00091	1
58140-58739	58439	0.00083	0.00091	1
58340-58939	58639	0	0	0
58540-59139	58839	0	0	0
58740-59339	59039	0	0	0
58940-59539	59239	0	0	0
59140-59739	59439	0	0	0
59340-59939	59639	0	0	0
59540-60140	59839	0	0	0
59740-60340	60040	0	0	0
59940-60540	60240	0	0	0
60141-60740	60440	0	0	0
60341-60940	60640	0	0	0
60541-61140	60840	0	0	0
60741-61340	61040	0	0	0
60941-61540	61240	0	0	0
61141-61740	61440	0	0	0
61341-61940	61640	0	0	0
61541-62142	61840	0	0	0
61741-62343	62042	0	0	0
61941-62543	62242	0	0	0
62143-62743	62443	0.00083	0.00091	1
62344-62943	62643	0.00083	0.00091	1
62544-63143	62843	0.00083	0.00091	1
62744-63343	63043	0	0	0
62944-63543	63243	0	0	0
63144-63743	63443	0	0	0
63344-63943	63643	0	0	0
63544-64143	63843	0	0	0
63744-64346	64043	0	0	0
63944-64546	64246	0	0	0
64144-64746	64446	0	0	0
64347-64948	64646	0	0	0
64547-65148	64846	0	0	0
64747-65348	65048	0	0	0
64949-65548	65248	0	0	0
65149-65748	65448	0	0	0
65349-65948	65648	0.00083	0.00091	1
65549-66154	65848	0.00083	0.00091	1
65749-66354	66049	0.00083	0.00091	1
65949-66554	66254	0	0	0
66155-66754	66454	0	0	0
66355-66954	66654	0	0	0
66555-67154	66854	0	0	0
66755-67354	67054	0	0	0
66955-67554	67254	0	0	0
67155-67754	67454	0	0	0
67355-67954	67654	0.00083	0.00091	1
67555-68154	67854	0.00167	0.00182	2
67755-68354	68054	0.00167	0.00182	2
67955-68554	68254	0.00083	0.00091	1
68155-68759	68454	0	0	0
68355-68959	68659	0	0	0
68555-69160	68859	0	0	0
68760-69360	69060	0	0	0
68960-69560	69260	0	0	0
69161-69760	69460	0	0	0
69361-69960	69660	0	0	0
69561-70160	69860	0	0	0
69761-70360	70060	0.00083	0.00091	1
69961-70560	70260	0.00083	0.00091	1
70161-70763	70460	0.00167	0.00182	2
70361-70963	70660	0.00083	0.00091	1
70561-71163	70863	0.00083	0.00091	1
70764-71363	71063	0	0	0
70964-71563	71263	0	0	0
71164-71763	71463	0	0	0
71364-71963	71663	0	0	0
71564-72163	71863	0.00167	0.00182	2
71764-72363	72063	0.00167	0.00182	2
71964-72563	72263	0.00167	0.00182	2
72164-72763	72463	0	0	0
72364-72963	72663	0	0	0
72564-73163	72863	0	0	0
72764-73363	73063	0	0	0
72964-73563	73263	0	0	0
73164-73763	73463	0	0	0
73364-73963	73663	0	0	0
73564-74163	73863	0	0	0
73764-74363	74063	0	0	0
73964-74563	74263	0	0	0
74164-74763	74463	0	0	0
74364-74964	74663	0.00083	0.00091	1
74564-75165	74863	0.00083	0.00091	1
74764-75365	75065	0.00083	0.00091	1
74965-75571	75265	0	0	0
75166-75771	75471	0	0	0
75366-75971	75671	0	0	0
75572-76171	75871	0	0	0
75772-76371	76071	0	0	0
75972-76571	76271	0	0	0
76172-76772	76471	0.00528	0.00545	6
76372-76972	76672	0.00528	0.00545	6
76572-77172	76872	0.00528	0.00545	6
76773-77372	77072	0.00167	0.00182	2
76973-77572	77272	0.00167	0.00182	2
77173-77772	77472	0.00167	0.00182	2
77373-77972	77672	0.00083	0.00091	1
77573-78172	77872	0.00083	0.00091	1
77773-78372	78072	0.00167	0.00182	2
77973-78572	78272	0.00083	0.00091	1
78173-78772	78472	0.00083	0.00091	1
78373-78972	78672	0	0	0
78573-79172	78872	0	0	0
78773-79372	79072	0	0	0
78973-79572	79272	0	0	0
79173-79772	79472	0	0	0
79373-79972	79672	0	0	0
79573-80172	79872	0	0	0
79773-80372	80072	0	0	0
79973-80572	80272	0.00167	0.00182	2
80173-80772	80472	0.00167	0.00182	2
80373-80972	80672	0.00167	0.00182	2
80573-81172	80872	0.00083	0.00091	1
80773-81372	81072	0.00083	0.00091	1
80973-81573	81272	0.00083	0.00091	1
81173-81773	81473	0	0	0
81373-81973	81673	0	0	0
81574-82173	81873	0	0	0
81774-82373	82073	0	0	0
81974-82573	82273	0	0	0
82174-82773	82473	0	0	0
82374-82973	82673	0	0	0
82574-83173	82873	0	0	0
82774-83373	83073	0	0	0
82974-83573	83273	0	0	0
83174-83773	83473	0	0	0
83374-83974	83673	0	0	0
83574-84174	83874	0.00083	0.00091	1
83774-84374	84074	0.00167	0.00182	2
83975-84574	84274	0.00167	0.00182	2
84175-84774	84474	0.00167	0.00182	2
84375-84974	84674	0.00083	0.00091	1
84575-85174	84874	0.00083	0.00091	1
84775-85374	85074	0	0	0
84975-85574	85274	0.00083	0.00091	1
85175-85775	85474	0.00083	0.00091	1
85375-85975	85674	0.00083	0.00091	1
85575-86177	85875	0	0	0
85776-86377	86077	0	0	0
85976-86577	86277	0	0	0
86178-86777	86477	0	0	0
86378-86977	86677	0	0	0
86578-87180	86877	0	0	0
86778-87380	87078	0	0	0
86978-87580	87280	0	0	0
87181-87780	87480	0	0	0
87381-87980	87680	0	0	0
87581-88180	87880	0.00167	0.00182	2
87781-88380	88080	0.00167	0.00182	2
87981-88580	88280	0.00167	0.00182	2
88181-88782	88480	0.00083	0.00091	1
88381-88982	88680	0.00083	0.00091	1
88581-89182	88882	0.00083	0.00091	1
88783-89382	89082	0.00083	0.00091	1
88983-89582	89282	0.00083	0.00091	1
89183-89782	89482	0.00167	0.00182	2
89383-89982	89682	0.00083	0.00091	1
89583-90182	89882	0.00083	0.00091	1
89783-90384	90082	0.00083	0.00091	1
89983-90584	90282	0.00083	0.00091	1
90183-90784	90484	0.00083	0.00091	1
90385-90984	90684	0	0	0
90585-91184	90884	0	0	0
90785-91384	91084	0	0	0
90985-91584	91284	0	0	0
91185-91784	91484	0	0	0
91385-91984	91684	0	0	0
91585-92184	91884	0	0	0
91785-92389	92084	0	0	0
91985-92589	92289	0	0	0
92185-92789	92489	0	0	0
92390-92989	92689	0	0	0
92590-93189	92889	0	0	0
92790-93389	93089	0	0	0
92990-93589	93289	0	0	0
93190-93789	93489	0	0	0
93390-93989	93689	0	0	0
93590-94189	93889	0	0	0
93790-94389	94089	0	0	0
93990-94589	94289	0	0	0
94190-94789	94489	0	0	0
94390-94989	94689	0	0	0
94590-95189	94889	0.00083	0.00091	1
94790-95389	95089	0.00083	0.00091	1
94990-95589	95289	0.00167	0.00182	2
95190-95789	95489	0.00083	0.00091	1
95390-95989	95689	0.00083	0.00091	1
95590-96189	95889	0	0	0
95790-96389	96089	0	0	0
95990-96589	96289	0	0	0
96190-96789	96489	0	0	0
96390-96989	96689	0	0	0
96590-97189	96889	0	0	0
96790-97389	97089	0	0	0
96990-97589	97289	0	0	0
97190-97789	97489	0	0	0
97390-97989	97689	0	0	0
97590-98189	97889	0	0	0
97790-98389	98089	0	0	0
97990-98589	98289	0	0	0
98190-98789	98489	0	0	0
98390-98989	98689	0	0	0
98590-99189	98889	0	0	0
98790-99389	99089	0	0	0
98990-99589	99289	0	0	0
99190-99789	99489	0	0	0
99390-99989	99689	0	0	0
99590-100189	99889	0	0	0
99790-100389	100089	0	0	0
99990-100589	100289	0	0	0
100190-100789	100489	0	0	0
100390-100989	100689	0	0	0
100590-101189	100889	0	0	0
100790-101389	101089	0	0	0
100990-101589	101289	0	0	0
101190-101789	101489	0	0	0
101390-101989	101689	0	0	0
101590-102189	101889	0	0	0
101790-102389	102089	0	0	0
101990-102589	102289	0	0	0
102190-102789	102489	0	0	0
102390-102989	102689	0	0	0
102590-103189	102889	0	0	0
102790-103389	103089	0	0	0
102990-103589	103289	0	0	0
103190-103789	103489	0	0	0
103390-103989	103689	0	0	0
103590-104189	103889	0	0	0
103790-104389	104089	0	0	0
103990-104589	104289	0	0	0
104190-104789	104489	0	0	0
104390-104989	104689	0	0	0
104590-105189	104889	0	0	0
104790-105389	105089	0	0	0
104990-105589	105289	0	0	0
105190-105789	105489	0	0	0
105390-105989	105689	0	0	0
105590-106189	105889	0	0	0
105790-106389	106089	0	0	0
105990-106589	106289	0	0	0
106190-106789	106489	0	0	0
106390-106989	106689	0	0	0
106590-107189	106889	0	0	0
106790-107389	107089	0	0	0
106990-107589	107289	0	0	0
107190-107789	107489	0	0	0
107390-107989	107689	0	0	0
107590-108189	107889	0	0	0
107790-108389	108089	0	0	0
107990-108589	108289	0	0	0
108190-108789	108489	0	0	0
108390-108989	108689	0	0	0
108590-109189	108889	0	0	0
108790-109389	109089	0	0	0
108990-109589	109289	0	0	0
109190-109789	109489	0	0	0
109390-109989	109689	0	0	0
109590-110189	109889	0	0	0
109790-110389	110089	0	0	0
109990-110589	110289	0	0	0
110190-110789	110489	0	0	0
110390-110989	110689	0	0	0
110590-111189	110889	0	0	0
110790-111389	111089	0	0	0
110990-111589	111289	0	0	0
111190-111789	111489	0	0	0
111390-111989	111689	0	0	0
111590-112189	111889	0	0	0
111790-112389	112089	0	0	0
111990-112589	112289	0	0	0
112190-112789	112489	0	0	0
112390-112989	112689	0	0	0
112590-113189	112889	0	0	0
112790-113389	113089	0	0	0
112990-113589	113289	0	0	0
113190-113789	113489	0	0	0
113390-113990	113689	0	0	0
113590-114190	113890	0	0	0
113790-114390	114090	0	0	0
113991-114590	114290	0	0	0
114191-114790	114490	0	0	0
114391-114990	114690	0	0	0
114591-115190	114890	0.00083	0.00091	1
114791-115390	115090	0.00083	0.00091	1
114991-115590	115290	0.00083	0.00091	1
115191-115790	115490	0	0	0
115391-115990	115690	0	0	0
115591-116190	115890	0	0	0
115791-116390	116090	0	0	0
115991-116590	116290	0	0	0
116191-116790	116490	0	0	0
116391-116990	116690	0	0	0
116591-117190	116890	0.00083	0.00091	1
116791-117390	117090	0.00083	0.00091	1
116991-117590	117290	0.00083	0.00091	1
117191-117790	117490	0	0	0
117391-117990	117690	0	0	0
117591-118190	117890	0	0	0
117791-118390	118090	0	0	0
117991-118595	118290	0.00083	0.00091	1
118191-118796	118490	0.00417	0.00455	5
118391-118998	118696	0.00417	0.00455	5
118596-119198	118897	0.00333	0.00364	4
118798-119426	119098	0.00083	0.00091	1
118999-119626	119298	0.00083	0.00091	1
119199-119826	119526	0.00083	0.00091	1
119427-120026	119726	0	0	0
119627-120226	119926	0	0	0
119827-120426	120126	0	0	0
120027-120626	120326	0	0	0
120227-120826	120526	0	0	0
120427-121026	120726	0	0	0
120627-121226	120926	0	0	0
120827-121426	121126	0	0	0
121027-121626	121326	0	0	0
121227-121826	121526	0.00083	0.00091	1
121427-122026	121726	0.00083	0.00091	1
121627-122227	121926	0.00167	0.00182	2
121827-122427	122126	0.00083	0.00091	1
122027-122627	122327	0.00167	0.00182	2
122228-122827	122527	0.00083	0.00091	1
122428-123027	122727	0.00083	0.00091	1
122628-123227	122927	0	0	0
122828-123427	123127	0	0	0
123028-123627	123327	0.00083	0.00091	1
123228-123827	123527	0.00083	0.00091	1
123428-124027	123727	0.00083	0.00091	1
123628-124227	123927	0	0	0
123828-124427	124127	0.00083	0.00091	1
124028-124627	124327	0.00083	0.00091	1
124228-124827	124527	0.00167	0.00182	2
124428-125027	124727	0.00083	0.00091	1
124628-125227	124927	0.00083	0.00091	1
124828-125427	125127	0.00083	0.00091	1
125028-125627	125327	0.00083	0.00091	1
125228-125829	125527	0.00083	0.00091	1
125428-126035	125729	0	0	0
125628-126235	125935	0	0	0
125830-126435	126135	0.00083	0.00091	1
126036-126635	126335	0.00083	0.00091	1
126236-126835	126535	0.00083	0.00091	1
126436-127035	126735	0.00083	0.00091	1
126636-127235	126935	0.00083	0.00091	1
126836-127438	127135	0.00167	0.00182	2
127036-127638	127338	0.00083	0.00091	1
127236-127838	127538	0.00083	0.00091	1
127439-128038	127738	0	0	0
127639-128238	127938	0	0	0
127839-128438	128138	0.00083	0.00091	1
128039-128638	128338	0.00083	0.00091	1
128239-128838	128538	0.00083	0.00091	1
128439-129038	128738	0	0	0
128639-129238	128938	0	0	0
128839-129438	129138	0	0	0
129039-129638	129338	0	0	0
129239-129838	129538	0.00083	0.00091	1
129439-130038	129738	0.00083	0.00091	1
129639-130239	129938	0.00083	0.00091	1
129839-130440	130139	0	0	0
130039-130640	130340	0	0	0
130240-130840	130540	0	0	0
130441-131040	130740	0	0	0
130641-131240	130940	0	0	0
130841-131440	131140	0	0	0
131041-131640	131340	0	0	0
131241-131840	131540	0.00083	0.00091	1
131441-132040	131740	0.00167	0.00182	2
131641-132240	131940	0.00167	0.00182	2
131841-132440	132140	0.00083	0.00091	1
132041-132640	132340	0.00083	0.00091	1
132241-132840	132540	0.00083	0.00091	1
132441-133040	132740	0.0025	0.00273	3
132641-133240	132940	0.0025	0.00273	3
132841-133440	133140	0.0025	0.00273	3
133041-133640	133340	0.00083	0.00091	1
133241-133840	133540	0	0	0
133441-134040	133740	0	0	0
133641-134240	133940	0	0	0
133841-134440	134140	0.00083	0.00091	1
134041-134640	134340	0.00167	0.00182	2
134241-134840	134540	0.00167	0.00182	2
134441-135040	134740	0.00083	0.00091	1
134641-135240	134940	0	0	0
134841-135440	135140	0	0	0
135041-135640	135340	0	0	0
135241-135840	135540	0	0	0
135441-136040	135740	0	0	0
135641-136240	135940	0.00083	0.00091	1
135841-136440	136140	0.00083	0.00091	1
136041-136640	136340	0.00083	0.00091	1
136241-136840	136540	0	0	0
136441-137040	136740	0	0	0
136641-137240	136940	0	0	0
136841-137440	137140	0	0	0
137041-137641	137340	0	0	0
137241-137841	137541	0	0	0
137441-138041	137741	0	0	0
137642-138241	137941	0	0	0
137842-138441	138141	0	0	0
138042-138641	138341	0	0	0
138242-138841	138541	0	0	0
138442-139041	138741	0	0	0
138642-139241	138941	0	0	0
138842-139441	139141	0	0	0
139042-139641	139341	0	0	0
139242-139841	139541	0	0	0
139442-140041	139741	0	0	0
139642-140241	139941	0	0	0
139842-140441	140141	0	0	0
140042-140641	140341	0	0	0
140242-140841	140541	0	0	0
140442-141041	140741	0	0	0
140642-141241	140941	0	0	0
140842-141441	141141	0	0	0
141042-141641	141341	0	0	0
141242-141841	141541	0	0	0
141442-142041	141741	0	0	0
141642-142241	141941	0	0	0
141842-142441	142141	0	0	0
142042-142641	142341	0	0	0
142242-142841	142541	0	0	0
142442-143041	142741	0	0	0
142642-143241	142941	0	0	0
142842-143441	143141	0	0	0
143042-143641	143341	0	0	0
143242-143841	143541	0	0	0
143442-144041	143741	0	0	0
143642-144241	143941	0	0	0
143842-144441	144141	0	0	0
144042-144641	144341	0	0	0
144242-144841	144541	0	0	0
144442-145041	144741	0	0	0
144642-145241	144941	0	0	0
144842-145441	145141	0	0	0
145042-145641	145341	0	0	0
145242-145841	145541	0	0	0
145442-146041	145741	0	0	0
145642-146241	145941	0	0	0
145842-146441	146141	0	0	0
146042-146641	146341	0	0	0
146242-146841	146541	0	0	0
146442-147041	146741	0	0	0
146642-147241	146941	0	0	0
146842-147441	147141	0	0	0
147042-147641	147341	0	0	0
147242-147841	147541	0	0	0
147442-148041	147741	0	0	0
147642-148241	147941	0	0	0
147842-148441	148141	0	0	0
148042-148641	148341	0	0	0
148242-148841	148541	0	0	0
148442-149041	148741	0	0	0
148642-149241	148941	0	0	0
148842-149441	149141	0	0	0
149042-149641	149341	0	0	0
149242-149841	149541	0	0	0
149442-150041	149741	0	0	0
149642-150241	149941	0	0	0
149842-150441	150141	0	0	0
150042-150641	150341	0	0	0
150242-150841	150541	0	0	0
150442-151041	150741	0	0	0
150642-151241	150941	0	0	0
150842-151441	151141	0	0	0
151042-151641	151341	0	0	0
151242-151841	151541	0	0	0
151442-152041	151741	0	0	0
151642-152241	151941	0	0	0
151842-152441	152141	0	0	0
152042-152641	152341	0	0	0
152242-152841	152541	0	0	0
152442-153041	152741	0	0	0
152642-153241	152941	0	0	0
152842-153441	153141	0	0	0
153042-153641	153341	0	0	0
153242-153841	153541	0	0	0
153442-154041	153741	0	0	0
153642-154241	153941	0	0	0
153842-154441	154141	0	0	0
154042-154641	154341	0	0	0
154242-154841	154541	0	0	0
154442-155041	154741	0	0	0
154642-155241	154941	0	0	0
154842-155441	155141	0	0	0
155042-155641	155341	0	0	0
155242-155841	155541	0	0	0
155442-156041	155741	0.00083	0.00091	1
155642-156241	155941	0.00167	0.00182	2
155842-156441	156141	0.00167	0.00182	2
156042-156641	156341	0.00083	0.00091	1
156242-156841	156541	0	0	0
156442-157041	156741	0	0	0
156642-157241	156941	0	0	0
156842-157441	157141	0	0	0
157042-157641	157341	0	0	0
157242-157841	157541	0	0	0
157442-158041	157741	0	0	0
157642-158241	157941	0	0	0
157842-158441	158141	0	0	0
158042-158641	158341	0	0	0
158242-158841	158541	0	0	0
158442-159041	158741	0	0	0
158642-159246	158941	0	0	0
158842-159446	159146	0	0	0
159042-159646	159346	0	0	0
159247-159846	159546	0	0	0
159447-160046	159746	0	0	0
159647-160246	159946	0	0	0
159847-160446	160146	0	0	0
160047-160646	160346	0	0	0
160247-160846	160546	0	0	0
160447-160959	160702	0	0	0
Standard Deviation		0.0009063
Average		0.000409413	0.000445268
