# Supplementary material for: Comparison of chloroplast genomes and phylogenetic analysis of four species in Quercus section Cyclobalanopsis
Source: Sci Rep. 2023 Oct 31;13:18731. doi: 10.1038/s41598-023-45421-8 (PMC10618267; doi:10.1038/s41598-023-45421-8)
Supplement: Supplementary file 6 — Supplementary Table S6. [file 41598_2023_45421_MOESM6_ESM.xlsx]

## Sheet: KaKs
Supplementary Table S6 Ka/Ks values for protein-coding genes using Quercus chenii as a reference
Gene	Q. austrocochinchinensis vs Q. chenii	Q. helferiana vs Q. chenii	Q. rex vs Q. chenii	Q. kerrii vs Q. chenii	Q. aliena vs Q. chenii	Q. spinosa vs Q. chenii	Q. robur vs Q. chenii	Q. sichourensis vs Q. chenii	Q. phillyraeoides vs Q. chenii	Q. neglecta vs Q. chenii	Q. rehderiana vs Q. chenii
accD	0.317259	0.479577	0.317259	0.317259	0.639464	0.212928	0.517276	0.317259	0.242038	0.317259	0.632206
atpA	0.0340465	0.0422024	0.0422024	0.0422024	0.11657	0.148662	0.160448	0.0422024	0.148662	0.0422024	0.0401646
atpB	0	0	0	0	0	0	0	0	0	0	0
atpE	NA	NA	NA	NA	NA	NA	NA	NA	NA	NA	NA
atpF	NA	NA	NA	NA	0.315312	NA	0.315312	NA	NA	NA	NA
atpH	NA	NA	NA	NA	NA	NA	NA	NA	NA	NA	0
atpI	0	0.140291	0	0	0	0	0	0	0	0	0
ccsA	0.735863	0.735863	0.364796	0.735863	0.327479	0.543429	0.633101	0.735863	NA	0.924964	0.784655
cemA	NA	NA	NA	NA	NA	NA	NA	NA	NA	NA	0.310526
clpP	NA	NA	NA	NA	NA	NA	NA	NA	NA	NA	NA
infA	0.183616	0.183616	0.183616	0.183616	0	NA	0.186568	0.183616	NA	0.183616	0
matK	0.488197	0.488197	0.488197	0.488197	0.414864	0.407212	0.331357	0.52201	0.27078	0.488197	0.534907
ndhA	0.318306	0.316961	0.318306	0.318306	0.633936	0.315244	0.633936	0.95568	0.315244	0.318306	0.210215
ndhB	NA	NA	NA	NA	NA	NA	NA	NA	NA	NA	NA
ndhC	NA	NA	NA	NA	NA	NA	NA	NA	NA	NA	0
ndhD	0.774188	0.774188	0.73576	0.592953	0.510335	0.470957	0.729615	0.774188	0.314215	0.774188	0.600781
ndhE	0	0	0	0	NA	NA	NA	0	NA	0	NA
ndhF	0.317551	0.346712	0.317551	0.317551	0.297758	0.260278	0.319893	0.317551	0.346272	0.352088	0.435439
ndhG	0.297715	0.297715	0.297715	0.200947	0.592747	0.295876	0.592747	0.297715	0.295876	0.297715	0.669556
ndhH	0.163452	0.163452	0.163452	0.205292	0	0	0	0.163452	0	0.163452	0.171677
ndhI	0	0.103281	0	0	0.209403	NA	0.209403	0	NA	0	0.209361
ndhJ	NA	NA	NA	NA	NA	NA	NA	0	NA	NA	0
ndhK	0.135536	0.135536	0.135536	0.135536	0.136696	0	0	0.135536	0	0.135536	0.271243
petA	0.866111	0.654966	0.654966	0.434647	1.47116	NA	0.491801	0.654966	NA	0.654966	0.439945
petB	0	0	0	0	NA	NA	NA	0	NA	0	NA
petD	0	0	0	0	NA	NA	NA	0	NA	0	NA
petG	0	0	0	0	NA	NA	NA	0	NA	0	NA
petL	NA	NA	NA	NA	NA	NA	NA	NA	NA	NA	0
petN	NA	NA	NA	NA	NA	NA	NA	NA	NA	NA	NA
psaA	0.0484903	0.0544377	0.0544377	0.0544377	0	0	0	0.0544377	0	0.0544377	0
psaB	0.058863	0.0659484	0.0756603	0.0756603	0.534689	0.177515	0.534689	0.0756603	0.177003	0.0867777	0.178275
psaC	0	0	0	0	NA	NA	NA	0	NA	0	NA
psaI	NA	NA	NA	NA	NA	NA	NA	NA	NA	NA	NA
psaJ	NA	NA	NA	NA	NA	0	NA	NA	0	NA	NA
psbA	0	0	0	0	0	0	0	0	0	0	0
psbB	0	0	0	0	0.608205	0	0.608205	0	0	0	0
psbC	0	0	0	0	0	0	0	0	0	0	0
psbD	0	0	0	0	0	0	0	0	0	0	0
psbE	NA	NA	NA	NA	NA	0	NA	0	0	NA	NA
psbF	NA	NA	NA	NA	NA	NA	NA	NA	NA	NA	NA
psbH	NA	NA	NA	NA	NA	0	NA	NA	0	NA	NA
psbI	NA	NA	NA	NA	NA	0	NA	NA	NA	NA	NA
psbJ	NA	NA	NA	NA	NA	NA	NA	NA	NA	NA	NA
psbK	NA	NA	NA	NA	NA	NA	NA	NA	NA	NA	NA
psbL	NA	NA	NA	NA	0	NA	0	NA	NA	NA	NA
psbM	NA	NA	NA	NA	NA	NA	NA	NA	NA	NA	NA
psbN	NA	NA	NA	NA	NA	NA	NA	NA	NA	NA	NA
psbT	NA	NA	NA	NA	NA	NA	NA	NA	NA	NA	NA
psbZ	NA	NA	NA	NA	NA	NA	NA	NA	NA	NA	0
rbcL	0.0703974	0.0703974	0.0703974	0.0703974	0.29364	NA	0.283113	0.0703974	NA	0	0.112661
rpl14	0	0	0	0	0	NA	0	0	NA	0	0.269429
rpl16	0	0.280555	0	0	0	0.280183	0	0	0.280183	0	0
rpl2	NA	NA	NA	NA	0	NA	NA	NA	NA	NA	NA
rpl20	NA	NA	NA	NA	0.244746	NA	0.489475	NA	NA	NA	NA
rpl22	NA	NA	NA	NA	0.343456	NA	0.496072	NA	NA	NA	NA
rpl23	NA	NA	NA	NA	NA	NA	NA	NA	NA	NA	NA
rpl32	0	0	0	0	NA	NA	NA	0	NA	0	NA
rpl33	NA	NA	NA	NA	NA	NA	NA	NA	NA	NA	0
rpl36	NA	0.314336	NA	NA	NA	NA	NA	NA	NA	NA	NA
rpoA	0.152704	0.206919	0.152704	0.0972583	0.228939	0.237399	0.152503	0.152704	0.118445	0.152704	0.300038
rpoB	0.236463	0.236463	0.341697	0.206253	0.157076	0.0905831	0.189037	0.236463	0.136223	0.2585	0.0473345
rpoC1	0.540009	0.405069	0.405069	0.539685	0.278204	0.430656	0.278204	0.675235	0.648797	0.405069	0.411046
rpoC2	0.611719	0.655463	0.655463	0.655463	0.439032	0.562812	0.438812	0.655463	0.516082	0.655463	0.376657
rps11	NA	NA	NA	NA	NA	NA	NA	NA	NA	NA	0.358674
rps12	NA	NA	NA	NA	NA	0	NA	NA	0	NA	NA
rps14	NA	NA	NA	NA	NA	NA	NA	NA	NA	0.283947	NA
rps15	0.271764	0.271764	0.271764	0.271764	NA	NA	NA	0.271764	NA	0.271764	0
rps16	NA	NA	NA	NA	0	NA	0	NA	NA	NA	NA
rps18	0.267189	0.267189	0.267189	0.267189	0	0	0	0.267189	0	0.267189	0
rps19	0.203941	0.405929	0.203941	0.203941	NA	NA	NA	0.203941	NA	0.203941	NA
rps2	NA	NA	NA	NA	NA	0	NA	NA	NA	NA	0.236563
rps3	0	0	0	0.244975	0	0.246399	0	0.246776	0	0	0.123157
rps4	0	NA	NA	NA	0	NA	NA	NA	NA	NA	0
rps7	NA	NA	NA	NA	NA	NA	NA	NA	NA	NA	NA
rps8	0	0	0	0	0.286092	0	0.286092	0	0	0	0.287232
ycf1	0.413494	0.411517	0.419288	0.398622	0.498995	0.341141	0.440362	0.395122	0.401014	0.344038	0.317221
ycf2	1.26456	0.631986	1.18891	1.26456	0.292437	0	0.438672	1.26456	NA	1.26456	0.878132
ycf3	NA	NA	NA	NA	NA	NA	NA	NA	NA	NA	0
ycf4	0.137868	0.274673	0.137868	0.137868	NA	NA	NA	0.137868	NA	0.137868	NA

## Sheet: figure
Gene	Q. austrocochinchinensis vs Q. chenii	Q. helferiana vs Q. chenii	Q. rex vs Q. chenii	Q. kerrii vs Q. chenii	Q. aliena vs Q. chenii	Q. spinosa vs Q. chenii	Q. robur vs Q. chenii	Q. sichourensis vs Q. chenii	Q. phillyraeoides vs Q. chenii	Q. neglecta vs Q. chenii	Q. rehderiana vs Q. chenii
matK	0.4882	0.4882	0.4882	0.4882	0.41486	0.40721	0.33136	0.52201	0.27078	0.4882	0.53491
atpA	0.03405	0.0422	0.0422	0.0422	0.11657	0.14866	0.16045	0.0422	0.14866	0.0422	0.04016
atpF	0	0	0	0	0.31531	0	0.31531	0	0	0	0
atpI	0	0.14029	0	0	0	0	0	0	0	0	0
rps2	0	0	0	0	0	0	0	0	0	0	0.23656
rpoC2	0.61172	0.65546	0.65546	0.65546	0.43903	0.56281	0.43881	0.65546	0.51608	0.65546	0.37666
rpoC1	0.54001	0.40507	0.40507	0.53969	0.2782	0.43066	0.2782	0.67524	0.6488	0.40507	0.41105
rpoB	0.23646	0.23646	0.3417	0.20625	0.15708	0.09058	0.18904	0.23646	0.13622	0.2585	0.04733
rps14	0	0	0	0	0	0	0	0	0	0.28395	0
psaB	0.05886	0.06595	0.07566	0.07566	0.53469	0.17752	0.53469	0.07566	0.177	0.08678	0.17828
psaA	0.04849	0.05444	0.05444	0.05444	0	0	0	0.05444	0	0.05444	0
ndhK	0.13554	0.13554	0.13554	0.13554	0.1367	0	0	0.13554	0	0.13554	0.27124
rbcL	0.0704	0.0704	0.0704	0.0704	0.29364	0	0.28311	0.0704	0	0	0.11266
accD	0.31726	0.47958	0.31726	0.31726	0.63946	0.21293	0.51728	0.31726	0.24204	0.31726	0.63221
ycf4	0.13787	0.27467	0.13787	0.13787	0	0	0	0.13787	0	0.13787	0
cemA	0	0	0	0	0	0	0	0	0	0	0.31053
petA	0.86611	0.65497	0.65497	0.43465	1.47116	0	0.4918	0.65497	0	0.65497	0.43995
rps18	0.26719	0.26719	0.26719	0.26719	0	0	0	0.26719	0	0.26719	0
rpl20	0	0	0	0	0.24475	0	0.48948	0	0	0	0
psbB	0	0	0	0	0.60821	0	0.60821	0	0	0	0
rpoA	0.1527	0.20692	0.1527	0.09726	0.22894	0.2374	0.1525	0.1527	0.11845	0.1527	0.30004
rps11	0	0	0	0	0	0	0	0	0	0	0.35867
rpl36	0	0.31434	0	0	0	0	0	0	0	0	0
infA	0.18362	0.18362	0.18362	0.18362	0	0	0.18657	0.18362	0	0.18362	0
rps8	0	0	0	0	0.28609	0	0.28609	0	0	0	0.28723
rpl14	0	0	0	0	0	0	0	0	0	0	0.26943
rpl16	0	0.28056	0	0	0	0.28018	0	0	0.28018	0	0
rps3	0	0	0	0.24498	0	0.2464	0	0.24678	0	0	0.12316
rpl22	0	0	0	0	0.34346	0	0.49607	0	0	0	0
rps19	0.20394	0.40593	0.20394	0.20394	0	0	0	0.20394	0	0.20394	0
ndhF	0.31755	0.34671	0.31755	0.31755	0.29776	0.26028	0.31989	0.31755	0.34627	0.35209	0.43544
ccsA	0.73586	0.73586	0.3648	0.73586	0.32748	0.54343	0.6331	0.73586	0	0.92496	0.78466
ndhD	0.77419	0.77419	0.73576	0.59295	0.51034	0.47096	0.72962	0.77419	0.31422	0.77419	0.60078
ndhG	0.29772	0.29772	0.29772	0.20095	0.59275	0.29588	0.59275	0.29772	0.29588	0.29772	0.66956
ndhI	0	0.10328	0	0	0.2094	0	0.2094	0	0	0	0.20936
ndhA	0.31831	0.31696	0.31831	0.31831	0.63394	0.31524	0.63394	0.95568	0.31524	0.31831	0.21022
ndhH	0.16345	0.16345	0.16345	0.20529	0	0	0	0.16345	0	0.16345	0.17168
rps15	0.27176	0.27176	0.27176	0.27176	0	0	0	0.27176	0	0.27176	0
ycf1	0.41349	0.41152	0.41929	0.39862	0.499	0.34114	0.44036	0.39512	0.40101	0.34404	0.31722
ycf2	1.26456	0.63199	1.18891	1.26456	0.29244	0	0.43867	1.26456	0	1.26456	0.87813
