# Supplementary material for: Comparison of chloroplast genomes and phylogenetic analysis of four species in Quercus section Cyclobalanopsis
Source: Sci Rep. 2023 Oct 31;13:18731. doi: 10.1038/s41598-023-45421-8 (PMC10618267; doi:10.1038/s41598-023-45421-8)
Supplement: Supplementary file 7 — Supplementary Table S7. [file 41598_2023_45421_MOESM7_ESM.xlsx]

## Sheet: Table S7. Information on the ch
Supplementary Table S7. Information on the chloroplast genomes used in this study
Scientific Name	Family	Genus	Section	Genbank No.	Size
Quercus neglecta	Fagaceae	Quercus	Cyclobalanopsis	NC_061579.1	160814
Quercus myrsinifolia	Fagaceae	Quercus	Cyclobalanopsis	MN199025.1	160803
Quercus gilva	Fagaceae	Quercus	Cyclobalanopsis	MG678009	160812
Quercus chungii	Fagaceae	Quercus	Cyclobalanopsis	NC_057248.1	160731
Quercus delavayi	Fagaceae	Quercus	Cyclobalanopsis	MW450870	160830
Quercus sichourensis	Fagaceae	Quercus	Cyclobalanopsis	NC_036941.1	160681
Quercus fleuryi	Fagaceae	Quercus	Cyclobalanopsis	NC_058778.1	160796
Quercus ningangensis	Fagaceae	Quercus	Cyclobalanopsis	MW628880.1	160736
Quercus pachyloma	Fagaceae	Quercus	Cyclobalanopsis	NC_068537.1	160778
Quercus ciliaris	Fagaceae	Quercus	Cyclobalanopsis	MN199024.1	160842
Quercus austroglauca	Fagaceae	Quercus	Cyclobalanopsis	ON258630.1	160913
Quercus saravanensis	Fagaceae	Quercus	Cyclobalanopsis	MW411183.1	160767
Quercus gambleana	Fagaceae	Quercus	Cyclobalanopsis	ON258629.1	160832
Quercus jenseniana	Fagaceae	Quercus	Cyclobalanopsis	OP442516.1	160811
Quercus spinosa	Fagaceae	Quercus	Ilex	MG678038.1	161419
Quercus engleriana	Fagaceae	Quercus	Ilex	MG678029.1	161221
Quercus rehderiana	Fagaceae	Quercus	Ilex	NC_061615.1	161383
Quercus phillyraeoides	Fagaceae	Quercus	Ilex	NC_048488.1	161384
Quercus aliena	Fagaceae	Quercus	Quercus	KU240007.1	161150
Quercus dentata	Fagaceae	Quercus	Quercus	MG967555	161250
Quercus robur	Fagaceae	Quercus	Quercus	MN562095.1	161172
Quercus mongolica	Fagaceae	Quercus	Quercus	MK089571	161194
Quercus chenii	Fagaceae	Quercus	Cerris	NC_039428.1	161117
Quercus variabilis	Fagaceae	Quercus	Cerris	NC_031356.1	161077
Quercus acutissima	Fagaceae	Quercus	Cerris	NC_039429	161127
Quercus palustris	Fagaceae	Quercus	Lobatae	MK105461.1	161284
Quercus coccinea	Fagaceae	Quercus	Lobatae	NC_047481.1	161298
Quercus rubra	Fagaceae	Quercus	Lobatae	NC_020152.1	161304
Fagus hayatae	Fagaceae	Fagus	/	MW846258	158360
Fagus longipetiolata	Fagaceae	Fagus	/	MZ562567	158350
Trigonobalanus doichangensis	Fagaceae	Trigonobalanus	/	NC_023959	159938
